# Supplementary material for: 2-[2-(3-Chloro­phen­yl)hydrazinyl­idene]-1,3-diphenyl­propane-1,3-dione
Source: Acta Crystallogr Sect E Struct Rep Online. 2011 May 20;67(Pt 6):o1450–1. doi: 10.1107/S1600536811017909 (PMC3120543; doi:10.1107/S1600536811017909)
Supplement: Supplementary file 2 [file e-67-o1450-Isup2.hkl]

# 
# h,k,l, Fc-squared, Fo-squared, sigma(Fo-squared) and status flag 
# 
data_I
_shelx_title ' dvi04 in P2(1)/n' 
_shelx_refln_list_code          4 
_shelx_F_calc_maximum      174.25 
_exptl_crystal_F_000       897.00 
_reflns_d_resolution_high  0.8010 
 
loop_ 
 _symmetry_equiv_pos_as_xyz 
 'x, y, z' 
 '-x+1/2, y+1/2, -z+1/2' 
 '-x, -y, -z' 
 'x-1/2, -y-1/2, z-1/2' 
 
_cell_length_a    10.2970 
_cell_length_b    10.3526 
_cell_length_c    16.8926 
_cell_angle_alpha  90.000 
_cell_angle_beta  102.131 
_cell_angle_gamma  90.000 
 
_shelx_F_squared_multiplier     1.000 
 
loop_ 
 _refln_index_h 
 _refln_index_k 
 _refln_index_l 
 _refln_F_squared_calc 
 _refln_F_squared_meas 
 _refln_F_squared_sigma 
 _refln_observed_status 
   2   0   0      296.27      216.46      5.73 o 
   4   0   0      624.93      507.02      9.18 o 
   6   0   0       14.82       10.73      2.18 o 
   8   0   0      223.46      204.92      6.99 o 
  10   0   0        9.52        4.62      3.61 o 
  12   0   0       91.35      105.35     12.27 o 
   1   1   0      334.26      351.18      4.46 o 
   2   1   0      978.33     1004.03     24.78 o 
   3   1   0      752.67      808.36      8.13 o 
   4   1   0     3381.35     3434.43     51.01 o 
   5   1   0       24.33       24.48      1.66 o 
   6   1   0      139.23      159.39      4.01 o 
   7   1   0       13.52       10.07      1.42 o 
   8   1   0       54.19       49.40      2.68 o 
   9   1   0        0.47       -0.21      1.24 o 
  10   1   0       18.91       18.21      3.41 o 
  11   1   0       24.05       26.65      4.31 o 
  12   1   0        7.97        5.29      3.52 o 
   0   2   0    24382.54    24312.57    470.56 o 
   1   2   0     5410.10     5702.45     69.60 o 
   2   2   0     1561.43     1687.38     30.35 o 
   3   2   0      240.63      267.49      3.93 o 
   4   2   0      148.17      149.51      3.31 o 
   5   2   0        0.11        0.95      0.66 o 
   6   2   0      273.17      279.09      5.44 o 
   7   2   0      268.49      274.79      6.02 o 
   8   2   0      217.89      214.78      6.72 o 
   9   2   0       17.53       16.97      2.67 o 
  10   2   0       31.21       35.23      3.80 o 
  11   2   0       85.38      102.81      6.85 o 
  12   2   0        0.06       -3.29      4.49 o 
   1   3   0       17.42       23.76      6.40 o 
   2   3   0      269.25      296.89      4.86 o 
   3   3   0     1200.33     1315.35     27.62 o 
   4   3   0     2792.34     3191.31     68.34 o 
   5   3   0     1176.53     1270.12     33.13 o 
   6   3   0        8.61       13.49      1.83 o 
   7   3   0       31.25       34.37      2.81 o 
   8   3   0       65.63       63.14      4.59 o 
   9   3   0       22.20       16.46      2.69 o 
  10   3   0        1.30        2.16      1.66 o 
  11   3   0       29.99       30.84      4.56 o 
  12   3   0        0.12       -1.76      3.68 o 
   0   4   0      729.40      836.03     26.13 o 
   1   4   0     2576.13     2846.75     33.52 o 
   2   4   0     1737.31     1916.12     38.56 o 
   3   4   0      567.45      611.55     13.80 o 
   4   4   0      202.18      275.43      8.08 o 
   5   4   0      174.73      156.69      4.87 o 
   6   4   0      605.70      599.69     21.24 o 
   7   4   0      363.57      333.84     12.17 o 
   8   4   0        0.07       -0.24      1.30 o 
   9   4   0      119.13      119.23      5.72 o 
  10   4   0      291.75      333.88     11.67 o 
  11   4   0       20.06       20.30      4.07 o 
   1   5   0      767.77      869.84     11.44 o 
   2   5   0       52.77       53.11      2.71 o 
   3   5   0       23.50       18.64      1.92 o 
   4   5   0       51.57       45.31      2.72 o 
   5   5   0       61.71       67.50      3.33 o 
   6   5   0      366.09      313.14      8.92 o 
   7   5   0      248.23      224.87      8.09 o 
   8   5   0       23.92       21.35      3.32 o 
   9   5   0       41.34       35.51      4.64 o 
  10   5   0        0.91        3.39      2.32 o 
  11   5   0        7.09        8.63      3.32 o 
   0   6   0      300.62      295.92     12.01 o 
   1   6   0      277.67      272.40      6.87 o 
   2   6   0        6.90       10.59      1.66 o 
   3   6   0       80.35       71.43      3.43 o 
   4   6   0       10.89       12.03      1.85 o 
   5   6   0        5.99        2.41      1.18 o 
   6   6   0      137.86      117.85      5.84 o 
   7   6   0      598.99      595.71     21.88 o 
   8   6   0       12.89       10.87      3.59 o 
   9   6   0       66.22       69.51      6.28 o 
  10   6   0        0.36       -0.41      2.59 o 
  11   6   0       15.57       24.65      4.59 o 
   1   7   0       15.47       15.55      2.07 o 
   2   7   0      472.07      498.99     11.10 o 
   3   7   0      967.53      998.27     18.89 o 
   4   7   0      159.51      156.51      5.45 o 
   5   7   0      136.30      132.27      6.81 o 
   6   7   0       78.63       66.08      4.96 o 
   7   7   0       37.44       37.59      5.81 o 
   8   7   0      123.76      113.22      8.82 o 
   9   7   0        3.14        4.65      2.57 o 
  10   7   0        3.08        3.62      2.43 o 
   0   8   0        3.55        1.47      2.06 o 
   1   8   0     1049.61     1103.42     30.53 o 
   2   8   0      760.93      834.53     23.78 o 
   3   8   0       27.42       24.43      2.85 o 
   4   8   0       49.05       45.94      4.30 o 
   5   8   0        0.05       -0.43      1.38 o 
   6   8   0       20.65       16.97      4.23 o 
   7   8   0       19.06       13.30      4.07 o 
   8   8   0      163.12      180.18      9.25 o 
   9   8   0       18.28       22.69      4.16 o 
   1   9   0      495.96      528.01     14.98 o 
   2   9   0       53.64       49.99      3.95 o 
   3   9   0       71.23       69.66      4.35 o 
   4   9   0      206.28      209.34      8.49 o 
   5   9   0       42.76       37.00      5.85 o 
   6   9   0       12.90        6.22      3.92 o 
   7   9   0       50.95       45.18      5.54 o 
   8   9   0       39.82       54.70      6.24 o 
   9   9   0        0.89       -0.29      3.29 o 
   0  10   0      306.47      346.59     17.04 o 
   1  10   0      136.66      150.14      6.37 o 
   2  10   0      232.14      252.12      8.17 o 
   3  10   0       14.23       13.03      3.01 o 
   4  10   0        5.68        4.75      2.90 o 
   5  10   0       63.41       50.80      5.66 o 
   6  10   0       16.45       11.64      3.43 o 
   7  10   0        1.96        4.16      2.33 o 
   1  11   0       22.14       19.21      3.13 o 
   2  11   0       25.91       22.38      3.85 o 
   3  11   0       24.17       29.88      5.57 o 
   4  11   0        1.35        3.93      2.40 o 
   5  11   0       20.92       29.05      4.77 o 
   6  11   0        5.99        7.12      3.08 o 
   0  12   0        0.78        0.39      2.63 o 
   1  12   0        7.63        7.87      3.06 o 
   2  12   0        6.26        4.84      3.34 o 
   3  12   0        0.95        0.67      3.03 o 
   4  12   0        9.35       11.94      4.56 o 
 -11   0   1       66.28       75.04     10.52 o 
  -9   0   1      310.42      365.41      9.92 o 
  -7   0   1      500.39      446.23     15.58 o 
  -5   0   1      409.36      431.78      9.49 o 
  -3   0   1     1876.04     1874.10     29.43 o 
   1   0   1     2888.74     2805.48     21.26 o 
   3   0   1     1947.12     1956.72     30.11 o 
   5   0   1      322.89      380.50      7.32 o 
   7   0   1        0.80        0.47      0.90 o 
   9   0   1     1176.20     1265.98     23.46 o 
  11   0   1        0.60        4.46      4.07 o 
 -12   1   1       18.41       17.45      7.39 o 
 -11   1   1        0.72        1.99      2.71 o 
 -10   1   1      378.53      387.82      8.81 o 
  -9   1   1      109.99      108.35      4.88 o 
  -8   1   1      144.36      138.00      4.43 o 
  -7   1   1      946.61      907.28     16.40 o 
  -6   1   1       34.72       25.75      2.18 o 
  -5   1   1       26.12       34.43      2.00 o 
  -4   1   1      700.70      702.94      8.29 o 
  -3   1   1      446.00      474.66      5.50 o 
  -2   1   1     9098.20     9538.79    103.26 o 
  -1   1   1      626.19      697.49     19.88 o 
   0   1   1     5848.05     6063.99    106.70 o 
   1   1   1       79.17       88.92      2.28 o 
   2   1   1       77.72       81.31      1.98 o 
   3   1   1      271.82      232.04      5.64 o 
   4   1   1     2914.73     2873.34     23.30 o 
   5   1   1      554.56      475.53      5.78 o 
   6   1   1     1039.09     1137.35     11.20 o 
   7   1   1        3.23        2.33      0.81 o 
   8   1   1      137.17      121.54      4.36 o 
   9   1   1        0.01       -0.20      1.23 o 
  10   1   1       91.72       97.84      6.91 o 
  11   1   1        4.60        5.42      3.00 o 
  12   1   1       11.06       17.67      4.06 o 
 -12   2   1        1.67        3.29      5.21 o 
 -11   2   1        1.39        3.41      2.39 o 
 -10   2   1        9.91        7.17      2.10 o 
  -9   2   1      158.93      167.07     12.19 o 
  -8   2   1        0.13       -0.28      0.97 o 
  -7   2   1       11.39        7.23      1.32 o 
  -6   2   1      427.74      486.45      9.50 o 
  -5   2   1      454.94      460.25     14.05 o 
  -4   2   1     3637.59     3848.61     93.42 o 
  -3   2   1     3596.72     3822.21     76.44 o 
  -2   2   1    12738.82    13500.05    258.71 o 
  -1   2   1       63.48       50.68      1.61 o 
   0   2   1        2.22        5.36      0.56 o 
   1   2   1     2991.38     3305.29     19.76 o 
   2   2   1      204.45      200.57      5.77 o 
   3   2   1      775.82      800.59     17.91 o 
   4   2   1      412.10      378.28     11.26 o 
   5   2   1      193.92      193.93      4.90 o 
   6   2   1      189.14      206.61      5.95 o 
   7   2   1        0.15       -0.65      0.70 o 
   8   2   1     1577.22     1598.18     18.10 o 
   9   2   1      166.90      151.82      6.14 o 
  10   2   1      135.53      147.62     10.53 o 
  11   2   1       43.73       49.59      5.63 o 
  12   2   1        2.00       -1.66      5.47 o 
 -12   3   1        8.61        5.09      3.88 o 
 -11   3   1       22.50       21.86      4.04 o 
 -10   3   1       46.61       38.22      5.71 o 
  -9   3   1      143.09      144.87      6.85 o 
  -8   3   1        4.40        7.66      2.00 o 
  -7   3   1      161.27      157.35      6.93 o 
  -6   3   1      118.69       90.88      3.86 o 
  -5   3   1      404.19      397.80     10.67 o 
  -4   3   1     2633.71     2955.66     45.61 o 
  -3   3   1      336.42      396.29      9.39 o 
  -2   3   1       24.28       20.26      1.42 o 
  -1   3   1        6.40        5.18      0.63 o 
   0   3   1        7.24        8.09      0.97 o 
   1   3   1       83.16       77.21      2.35 o 
   2   3   1        1.00        1.00      0.50 o 
   3   3   1     1012.57     1047.78     18.31 o 
   4   3   1      581.41      576.32     14.14 o 
   5   3   1      381.22      376.44     12.58 o 
   6   3   1        5.66        4.38      1.17 o 
   7   3   1       33.42       27.24      2.88 o 
   8   3   1        2.55        0.95      1.29 o 
   9   3   1       34.30       27.72      3.36 o 
  10   3   1       29.74       34.04      3.91 o 
  11   3   1       24.87       29.77      4.76 o 
  12   3   1       38.86       45.00      7.43 o 
 -12   4   1       22.85       22.19      4.61 o 
 -11   4   1        2.75        4.88      2.52 o 
 -10   4   1       35.24       37.47      5.92 o 
  -9   4   1      101.32       94.28      8.71 o 
  -8   4   1      180.84      181.27      8.01 o 
  -7   4   1        8.64        7.96      1.64 o 
  -6   4   1      106.06      102.74      4.27 o 
  -5   4   1       51.60       46.02      2.72 o 
  -4   4   1      481.05      569.91     19.06 o 
  -3   4   1      284.16      252.63      7.41 o 
  -2   4   1      357.49      319.56      6.29 o 
  -1   4   1     3367.78     3622.41     57.74 o 
   0   4   1        0.40        0.94      0.61 o 
   1   4   1      590.58      611.79      7.41 o 
   2   4   1     1016.11     1128.41     10.78 o 
   3   4   1      593.51      664.23     12.91 o 
   4   4   1      211.46      224.93      5.15 o 
   5   4   1      194.82      189.73      5.06 o 
   6   4   1       85.10       76.43      4.71 o 
   7   4   1      445.47      409.00     10.09 o 
   8   4   1        1.04        0.65      1.20 o 
   9   4   1       52.39       52.00      4.37 o 
  10   4   1        0.39       -0.39      1.52 o 
  11   4   1        1.11        3.66      3.62 o 
 -11   5   1        0.53        0.92      2.59 o 
 -10   5   1       64.96       66.53      7.60 o 
  -9   5   1        7.72        7.14      3.00 o 
  -8   5   1        1.42        0.08      1.98 o 
  -7   5   1       17.96       15.96      2.82 o 
  -6   5   1      252.05      266.96     17.98 o 
  -5   5   1      204.77      201.80      7.35 o 
  -4   5   1      108.36      113.47      5.70 o 
  -3   5   1     2536.49     3048.25     48.16 o 
  -2   5   1       37.63       53.07      1.95 o 
  -1   5   1       29.57       25.22      1.60 o 
   0   5   1      104.95       95.14      3.35 o 
   1   5   1      227.72      283.20      5.70 o 
   2   5   1      926.59     1032.90     10.99 o 
   3   5   1      588.50      539.93     12.41 o 
   4   5   1      144.96      124.24      5.52 o 
   5   5   1      175.24      161.60      4.99 o 
   6   5   1       68.42       63.82      4.29 o 
   7   5   1        0.49        0.47      1.14 o 
   8   5   1        2.31        1.21      1.43 o 
   9   5   1       21.68       21.47      3.13 o 
  10   5   1        0.09       -0.18      1.84 o 
  11   5   1      172.27      207.81     12.50 o 
 -11   6   1        2.18        2.54      2.63 o 
 -10   6   1       17.52       12.35      4.34 o 
  -9   6   1        9.91        6.43      3.23 o 
  -8   6   1       59.99       54.38      6.59 o 
  -7   6   1        0.17        0.50      2.02 o 
  -6   6   1       86.99       99.07      5.30 o 
  -5   6   1       21.52       22.14      2.42 o 
  -4   6   1      156.79      151.97      6.89 o 
  -3   6   1      206.02      207.22      6.05 o 
  -2   6   1      264.92      258.70      6.66 o 
  -1   6   1      563.73      538.50     12.20 o 
   0   6   1      117.10      108.37      3.93 o 
   1   6   1       26.13       24.65      2.23 o 
   2   6   1      356.25      396.29      7.49 o 
   3   6   1       50.27       59.11      3.10 o 
   4   6   1        4.09        7.00      1.50 o 
   5   6   1       69.88       60.75      4.17 o 
   6   6   1        4.31        3.46      1.65 o 
   7   6   1      737.20      793.46     15.73 o 
   8   6   1       61.62       65.03      4.76 o 
   9   6   1       18.82       18.96      3.80 o 
  10   6   1       11.28        8.30      3.13 o 
 -10   7   1        0.19        0.21      2.25 o 
  -9   7   1       43.38       48.22      7.31 o 
  -8   7   1       71.33       71.23      7.72 o 
  -7   7   1      112.18      118.19     14.68 o 
  -6   7   1       87.51       93.52      7.23 o 
  -5   7   1        2.92        1.98      1.26 o 
  -4   7   1       13.06        8.88      1.78 o 
  -3   7   1       23.13       25.29      2.61 o 
  -2   7   1      390.45      407.34      8.26 o 
  -1   7   1      118.01      123.05      4.59 o 
   0   7   1       54.60       47.22      2.58 o 
   1   7   1        2.31        1.26      0.98 o 
   2   7   1       63.31       55.08      3.34 o 
   3   7   1        0.90        0.86      1.05 o 
   4   7   1      152.48      141.86      6.32 o 
   5   7   1       94.59       88.86      5.27 o 
   6   7   1        0.02        2.10      1.61 o 
   7   7   1      265.14      252.81      8.36 o 
   8   7   1        6.51        6.49      2.76 o 
   9   7   1       11.33        7.67      3.05 o 
  10   7   1       16.58       19.05      4.22 o 
  -9   8   1       14.82       15.82      4.84 o 
  -8   8   1       15.10       12.03      4.28 o 
  -7   8   1        0.40       -1.88      2.08 o 
  -6   8   1        0.07        0.36      2.07 o 
  -5   8   1       20.18       17.60      4.01 o 
  -4   8   1       25.39       29.84      3.11 o 
  -3   8   1      342.46      356.42     10.31 o 
  -2   8   1      134.58      115.40      5.02 o 
  -1   8   1       72.41       70.78      4.02 o 
   0   8   1      398.94      440.68      9.23 o 
   1   8   1      937.62      972.03     15.52 o 
   2   8   1      125.92      115.03      4.95 o 
   3   8   1       22.82       18.77      2.54 o 
   4   8   1        9.97        6.07      2.04 o 
   5   8   1        8.51        5.35      1.78 o 
   6   8   1        0.67        0.09      1.45 o 
   7   8   1       84.20       97.55      6.71 o 
   8   8   1       80.96       86.34      7.20 o 
   9   8   1       11.77       14.84      3.59 o 
  -9   9   1        5.47        4.73      2.82 o 
  -8   9   1       79.29       82.10      8.97 o 
  -7   9   1       47.03       53.02     10.42 o 
  -6   9   1        3.57        2.87      2.72 o 
  -5   9   1        6.67        4.57      2.93 o 
  -4   9   1        9.20        9.56      3.28 o 
  -3   9   1       52.62       45.68      3.82 o 
  -2   9   1       64.18       58.89      4.16 o 
  -1   9   1        0.31       -0.74      1.41 o 
   0   9   1      237.33      244.20      7.51 o 
   1   9   1      806.42      891.12     14.02 o 
   2   9   1        2.00        3.49      1.43 o 
   3   9   1       96.64       94.35      4.92 o 
   4   9   1        9.47        8.17      2.03 o 
   5   9   1      146.93      142.70      6.40 o 
   6   9   1        2.27       -1.04      1.78 o 
   7   9   1       61.71       66.67      6.53 o 
   8   9   1       22.79       22.12      4.28 o 
  -8  10   1        1.82        0.12      2.51 o 
  -7  10   1       52.96       58.85      9.02 o 
  -6  10   1        6.24        2.50      3.05 o 
  -5  10   1        2.68        2.66      2.65 o 
  -4  10   1       13.51       13.98      4.18 o 
  -3  10   1       20.33       26.92      4.05 o 
  -2  10   1      102.26       96.40      6.13 o 
  -1  10   1       14.90       14.38      2.67 o 
   0  10   1      108.46      122.42      5.82 o 
   1  10   1       14.71       12.60      2.55 o 
   2  10   1       47.24       58.50      5.30 o 
   3  10   1        0.05        1.29      1.56 o 
   4  10   1       18.08       13.11      2.59 o 
   5  10   1       22.90       23.54      4.13 o 
   6  10   1        1.38        0.47      2.29 o 
   7  10   1        0.11        1.67      2.07 o 
  -6  11   1        0.02       -0.83      2.32 o 
  -5  11   1       34.70       39.80      6.84 o 
  -4  11   1       12.43        5.34      3.26 o 
  -3  11   1        1.57       -2.05      2.32 o 
  -2  11   1        1.04       -0.73      1.91 o 
  -1  11   1        6.15        5.09      2.01 o 
   0  11   1        7.47       10.98      2.51 o 
   1  11   1       48.53       41.88      4.94 o 
   2  11   1       21.63       21.58      3.83 o 
   3  11   1       31.57       30.04      4.49 o 
   4  11   1      143.82      164.17      8.67 o 
   5  11   1        2.23        3.45      2.60 o 
   6  11   1        4.16        5.43      2.80 o 
  -4  12   1        0.29        1.02      3.03 o 
  -3  12   1        2.80        4.39      3.52 o 
  -2  12   1       23.63       20.97      5.21 o 
  -1  12   1        9.74       12.59      3.23 o 
   0  12   1        4.23        3.24      2.12 o 
   1  12   1       12.73       14.58      3.48 o 
   2  12   1        7.29        6.68      2.91 o 
   3  12   1        6.84        6.57      4.04 o 
   4  12   1        0.11        2.22      3.09 o 
 -10   0   2      757.44      819.22     19.58 o 
  -8   0   2        2.10        1.14      1.25 o 
  -6   0   2      400.14      414.06     10.25 o 
  -4   0   2     2572.21     2531.04     68.59 o 
  -2   0   2     2673.34     2704.53     80.72 o 
   0   0   2      407.06      446.55      6.45 o 
   2   0   2        1.36        7.53      4.31 o 
   4   0   2      801.29      771.01     23.17 o 
   6   0   2     1281.27     1277.20     34.76 o 
   8   0   2      803.89      799.55     17.81 o 
  10   0   2      119.28      135.88     12.86 o 
  12   0   2        5.56        8.46      5.05 o 
 -12   1   2       20.83       22.76      7.98 o 
 -11   1   2        0.43       -0.38      2.37 o 
 -10   1   2       34.02       35.58      4.23 o 
  -9   1   2      311.60      335.57      8.38 o 
  -8   1   2        5.24        3.80      1.32 o 
  -7   1   2      252.62      225.68      5.32 o 
  -6   1   2     1293.36     1294.18     20.62 o 
  -5   1   2      594.39      685.16     14.30 o 
  -4   1   2       13.03       13.57      1.34 o 
  -3   1   2        3.55        4.59      0.74 o 
  -2   1   2     1766.66     1768.56     59.31 o 
  -1   1   2      537.64      542.59     13.25 o 
   0   1   2     2511.71     2675.61     67.19 o 
   1   1   2      111.33      125.90      5.25 o 
   2   1   2     1153.25     1179.45     22.05 o 
   3   1   2      855.32      840.99     10.27 o 
   4   1   2     1242.53     1230.55     16.88 o 
   5   1   2     1855.85     1873.49     30.05 o 
   6   1   2      143.95      129.07      3.40 o 
   7   1   2      223.80      212.91      4.72 o 
   8   1   2      155.04      162.26      5.92 o 
   9   1   2        1.11        1.02      1.68 o 
  10   1   2       51.11       47.96      5.05 o 
  11   1   2       16.28       19.22      4.65 o 
  12   1   2       15.03       15.61      4.39 o 
 -12   2   2       48.92       53.65     10.71 o 
 -11   2   2      173.14      203.74     14.28 o 
 -10   2   2       74.80       78.37      6.74 o 
  -9   2   2       12.19       12.72      2.27 o 
  -8   2   2      142.00      125.12      4.87 o 
  -7   2   2      168.04      161.69      5.12 o 
  -6   2   2       17.12       10.25      1.55 o 
  -5   2   2      668.44      700.98     17.16 o 
  -4   2   2       32.02       35.86      1.93 o 
  -3   2   2      668.18      623.59     17.48 o 
  -2   2   2      355.56      387.31      6.31 o 
  -1   2   2       73.54       76.24      1.84 o 
   0   2   2       39.67       33.49      1.16 o 
   1   2   2     2315.79     2639.04     26.16 o 
   2   2   2      557.08      562.78     14.89 o 
   3   2   2       10.90       10.18      0.82 o 
   4   2   2        1.50        1.18      0.93 o 
   5   2   2      349.36      295.29      7.96 o 
   6   2   2      557.40      565.77     15.24 o 
   7   2   2      877.61      875.62     14.18 o 
   8   2   2      493.07      479.91     10.14 o 
   9   2   2      105.98      102.00      5.19 o 
  10   2   2      258.30      273.03     10.36 o 
  11   2   2       37.34       40.63      5.42 o 
  12   2   2        1.38        1.89      3.74 o 
 -12   3   2        1.83       -0.69      2.35 o 
 -11   3   2        0.00        0.17      2.43 o 
 -10   3   2       85.86       94.05     10.38 o 
  -9   3   2       41.73       45.29      5.64 o 
  -8   3   2      412.51      430.12     14.47 o 
  -7   3   2      258.19      259.03      6.57 o 
  -6   3   2      225.16      220.68      6.71 o 
  -5   3   2      368.04      377.85     11.73 o 
  -4   3   2      551.57      584.12     16.59 o 
  -3   3   2      408.84      409.82     11.31 o 
  -2   3   2      301.88      332.70      7.04 o 
  -1   3   2      252.60      309.06      4.99 o 
   0   3   2     5910.98     6418.46     71.23 o 
   1   3   2     1966.77     2064.04     22.08 o 
   2   3   2      807.06      911.31     11.09 o 
   3   3   2       12.81       18.14      1.13 o 
   4   3   2     2611.72     3018.12     71.57 o 
   5   3   2      243.33      227.96      5.96 o 
   6   3   2        6.00        7.48      1.62 o 
   7   3   2        0.16       -0.35      1.03 o 
   8   3   2      836.40      859.89     15.77 o 
   9   3   2       14.91       20.33      3.04 o 
  10   3   2       47.02       52.29      5.53 o 
  11   3   2        7.43        8.96      3.27 o 
 -12   4   2       37.35       44.48      5.91 o 
 -11   4   2        2.63        2.60      2.92 o 
 -10   4   2        1.87        2.12      2.55 o 
  -9   4   2        8.23        5.41      2.60 o 
  -8   4   2        6.78        5.51      2.55 o 
  -7   4   2      204.55      202.97      6.50 o 
  -6   4   2       26.96       29.20      2.54 o 
  -5   4   2       62.79       50.29      2.74 o 
  -4   4   2     1060.90     1070.27     22.85 o 
  -3   4   2       95.77       82.84      3.54 o 
  -2   4   2       84.83       95.24      2.30 o 
  -1   4   2        8.70       11.39      1.07 o 
   0   4   2     1188.93     1167.27     21.51 o 
   1   4   2      363.83      405.56      6.54 o 
   2   4   2      144.14      154.75      3.53 o 
   3   4   2      767.47      785.40     14.76 o 
   4   4   2      819.52      887.95     17.31 o 
   5   4   2      108.98       93.86      4.05 o 
   6   4   2      195.14      193.70      6.13 o 
   7   4   2        0.07       -0.94      0.94 o 
   8   4   2      130.28      137.61      5.91 o 
   9   4   2       34.66       32.82      3.71 o 
  10   4   2       20.74       23.04      3.45 o 
  11   4   2       28.34       40.61      7.12 o 
 -11   5   2       36.41       43.84      7.00 o 
 -10   5   2       11.81       17.90      4.55 o 
  -9   5   2       16.94       27.78      6.15 o 
  -8   5   2      168.00      179.10     22.33 o 
  -7   5   2       62.34       53.75      6.15 o 
  -6   5   2        0.20        1.53      1.04 o 
  -5   5   2        5.67        4.37      1.22 o 
  -4   5   2      401.45      399.63     10.73 o 
  -3   5   2      312.44      306.81      6.20 o 
  -2   5   2      669.59      745.77     12.93 o 
  -1   5   2      163.42      152.97      3.51 o 
   0   5   2      621.83      648.43      9.42 o 
   1   5   2      726.21      804.92     15.96 o 
   2   5   2       88.17       81.64      2.92 o 
   3   5   2       92.64       95.90      3.20 o 
   4   5   2       25.88       18.74      1.79 o 
   5   5   2       11.13       13.08      2.04 o 
   6   5   2      413.75      418.65     10.38 o 
   7   5   2       60.24       52.55      4.06 o 
   8   5   2       49.79       45.32      4.06 o 
   9   5   2        6.78        8.69      2.26 o 
  10   5   2       12.99       14.15      2.97 o 
  11   5   2        7.83       10.58      4.78 o 
 -11   6   2       18.85       22.41      5.48 o 
 -10   6   2       24.52       27.22      5.65 o 
  -9   6   2       60.94       61.80      8.97 o 
  -8   6   2       79.61       72.25     14.24 o 
  -7   6   2       23.00       20.95      4.20 o 
  -6   6   2       97.32       86.48      7.72 o 
  -5   6   2       21.06       21.46      2.39 o 
  -4   6   2      179.73      177.45      5.34 o 
  -3   6   2     1643.07     1753.61     35.17 o 
  -2   6   2        8.64       10.15      1.64 o 
  -1   6   2      343.02      325.66      7.00 o 
   0   6   2      641.24      652.00     14.01 o 
   1   6   2     1093.38     1221.97     24.71 o 
   2   6   2       11.51        9.25      1.39 o 
   3   6   2      131.62      128.34      4.02 o 
   4   6   2       37.75       32.18      2.94 o 
   5   6   2      292.65      300.01      8.25 o 
   6   6   2        0.12        0.56      1.26 o 
   7   6   2      126.42      116.72      5.63 o 
   8   6   2      134.76      121.14      6.01 o 
   9   6   2       26.23       32.21      3.88 o 
  10   6   2        7.23        9.79      3.32 o 
 -10   7   2       11.45       15.13      4.89 o 
  -9   7   2        2.46        2.27      2.80 o 
  -8   7   2       72.00       64.81      7.43 o 
  -7   7   2       64.70       62.42      6.88 o 
  -6   7   2       26.62       22.11      4.36 o 
  -5   7   2      202.41      202.74      7.71 o 
  -4   7   2       72.91       76.17      4.01 o 
  -3   7   2        0.94        0.25      1.01 o 
  -2   7   2      228.76      224.61      6.20 o 
  -1   7   2      358.19      363.95      6.44 o 
   0   7   2       33.28       36.40      2.47 o 
   1   7   2      275.59      248.66      6.40 o 
   2   7   2      213.02      208.45      5.31 o 
   3   7   2       68.98       65.85      3.18 o 
   4   7   2        8.58       10.04      1.92 o 
   5   7   2      104.00      101.09      5.01 o 
   6   7   2       14.03       10.80      2.28 o 
   7   7   2      137.06      140.46      6.42 o 
   8   7   2       58.77       52.02      4.74 o 
   9   7   2        9.85       14.92      3.68 o 
  10   7   2        6.27        5.48      2.99 o 
 -10   8   2        6.55        9.79      4.08 o 
  -9   8   2       89.91      103.33     11.36 o 
  -8   8   2        2.67        1.19      2.65 o 
  -7   8   2        0.16        1.72      3.24 o 
  -6   8   2       18.82       18.02      4.22 o 
  -5   8   2       28.11       24.07      3.55 o 
  -4   8   2        3.72        5.69      2.12 o 
  -3   8   2      220.75      216.97      6.75 o 
  -2   8   2      664.42      687.03     14.19 o 
  -1   8   2      243.09      246.70      6.97 o 
   0   8   2      271.95      279.94      7.41 o 
   1   8   2       34.13       30.25      2.68 o 
   2   8   2      127.26      128.03      4.57 o 
   3   8   2        1.60        1.31      1.21 o 
   4   8   2       17.91       18.56      2.71 o 
   5   8   2      140.39      131.46      5.90 o 
   6   8   2        7.31        8.94      2.33 o 
   7   8   2      197.05      170.25      7.36 o 
   8   8   2       13.36       11.07      3.35 o 
   9   8   2        0.54       -0.45      2.03 o 
  -9   9   2       23.41       23.97      5.80 o 
  -8   9   2       11.29       11.08      4.18 o 
  -7   9   2       14.59       16.61      4.69 o 
  -6   9   2      107.31      105.08      8.66 o 
  -5   9   2        0.40        1.39      2.29 o 
  -4   9   2        1.23        0.24      1.60 o 
  -3   9   2      218.46      221.12      9.44 o 
  -2   9   2       30.20       29.26      3.28 o 
  -1   9   2      282.57      292.75      9.10 o 
   0   9   2      190.48      184.58      6.61 o 
   1   9   2      571.98      603.48     24.29 o 
   2   9   2       15.73       14.39      2.42 o 
   3   9   2       30.45       23.25      3.02 o 
   4   9   2        4.02        4.82      1.75 o 
   5   9   2       14.28        9.59      2.37 o 
   6   9   2       12.79       10.61      2.56 o 
   7   9   2       10.23        7.41      3.09 o 
   8   9   2        0.26        0.61      2.06 o 
  -8  10   2        4.15        6.73      3.92 o 
  -7  10   2        0.30        0.18      2.73 o 
  -6  10   2        1.74        1.15      2.58 o 
  -5  10   2       11.59        6.59      3.40 o 
  -4  10   2        5.36        4.72      2.58 o 
  -3  10   2       24.64       23.84      3.90 o 
  -2  10   2       10.60       12.30      2.93 o 
  -1  10   2       19.35       16.53      2.83 o 
   0  10   2       52.18       46.73      4.15 o 
   1  10   2        2.05        2.09      1.60 o 
   2  10   2       22.03       29.27      4.13 o 
   3  10   2       50.72       50.67      4.42 o 
   4  10   2        8.15        9.43      2.49 o 
   5  10   2        7.56        7.71      2.41 o 
   6  10   2       44.57       48.45      5.83 o 
   7  10   2       35.55       35.63      5.16 o 
  -6  11   2        1.88        3.04      3.65 o 
  -5  11   2        0.01        1.10      2.74 o 
  -4  11   2        2.95        3.73      2.95 o 
  -3  11   2       19.62       22.37      4.41 o 
  -2  11   2       27.32       36.45      4.72 o 
  -1  11   2       18.29       21.17      3.81 o 
   0  11   2      113.64      114.99      5.97 o 
   1  11   2        0.31        1.85      1.99 o 
   2  11   2       66.59       69.26      6.16 o 
   3  11   2       16.57       13.15      3.41 o 
   4  11   2        0.20       -1.72      1.72 o 
   5  11   2       24.04       27.28      4.69 o 
   6  11   2        3.65        8.35      3.14 o 
  -4  12   2       43.07       56.22      8.50 o 
  -3  12   2        7.48        6.69      3.77 o 
  -2  12   2       20.63       23.32      4.24 o 
  -1  12   2        5.89       12.57      3.27 o 
   0  12   2        1.27        6.06      3.45 o 
   1  12   2        2.38        3.28      2.49 o 
   2  12   2       26.84       29.42      4.79 o 
   3  12   2       37.50       47.51      7.34 o 
   4  12   2       38.11       50.44      7.64 o 
 -11   0   3        2.79        3.71      3.55 o 
  -9   0   3      142.19      151.01      6.59 o 
  -7   0   3      860.25      877.67     28.08 o 
  -5   0   3      483.79      435.43      9.44 o 
  -3   0   3     5727.21     5991.76    259.14 o 
  -1   0   3      356.01      380.27     11.81 o 
   1   0   3    30362.72    29042.74   1059.62 o 
   3   0   3     1231.67     1191.41     48.12 o 
   5   0   3      219.24      166.48      5.00 o 
   7   0   3       64.35       70.61      4.68 o 
   9   0   3      267.66      300.06     28.31 o 
  11   0   3       31.68       38.51      9.08 o 
 -11   1   3       61.82       65.97      7.04 o 
 -10   1   3      194.48      205.51      8.30 o 
  -9   1   3      234.08      223.84      6.86 o 
  -8   1   3      197.47      187.26      5.82 o 
  -7   1   3       62.40       51.16      3.02 o 
  -6   1   3     1434.85     1495.22     24.82 o 
  -5   1   3      422.93      420.18      8.13 o 
  -4   1   3        0.12        1.04      0.49 o 
  -3   1   3      164.32      154.23      4.01 o 
  -2   1   3    26669.85    27035.78    505.97 o 
  -1   1   3     3723.25     4174.19    106.42 o 
   0   1   3     2517.22     2734.81     57.56 o 
   1   1   3      163.77      169.68      5.86 o 
   2   1   3      572.87      629.43     16.74 o 
   3   1   3      903.46      922.30     13.30 o 
   4   1   3     2282.21     2546.54     37.51 o 
   5   1   3      256.17      237.87      5.58 o 
   6   1   3       42.22       38.12      2.02 o 
   7   1   3      208.04      193.16      6.32 o 
   8   1   3     1425.25     1547.13     20.56 o 
   9   1   3       18.45       15.29      3.14 o 
  10   1   3        3.09        1.05      2.01 o 
  11   1   3       22.74       24.81      5.22 o 
  12   1   3       23.06       28.00      5.80 o 
 -12   2   3       20.71       23.33      5.15 o 
 -11   2   3       17.59       20.18      4.71 o 
 -10   2   3       28.85       22.90      4.45 o 
  -9   2   3        0.81       -0.20      1.50 o 
  -8   2   3        2.41        2.42      1.24 o 
  -7   2   3      242.71      247.99      6.25 o 
  -6   2   3      154.54      147.67      4.47 o 
  -5   2   3      165.19      168.85      4.41 o 
  -4   2   3      164.92      133.19      4.99 o 
  -3   2   3      481.59      511.55     15.14 o 
  -2   2   3    19204.36    19878.58    293.91 o 
  -1   2   3     2231.38     2404.00     36.96 o 
   0   2   3      693.03      749.52     10.28 o 
   1   2   3      338.74      326.30      6.12 o 
   2   2   3      804.31      854.75     17.83 o 
   3   2   3      157.30      154.18      3.38 o 
   4   2   3     2687.05     2962.73     65.56 o 
   5   2   3       34.03       28.73      1.67 o 
   6   2   3       37.30       28.08      2.23 o 
   7   2   3       10.37        7.93      1.77 o 
   8   2   3        7.78        5.37      1.78 o 
   9   2   3       77.72       80.43      5.60 o 
  10   2   3        2.64        1.04      1.98 o 
  11   2   3        2.46        3.10      2.49 o 
 -12   3   3        0.00       -0.37      2.56 o 
 -11   3   3      175.48      205.69     13.72 o 
 -10   3   3       61.90       65.42      8.79 o 
  -9   3   3        0.40        0.93      1.65 o 
  -8   3   3      112.77      108.87      5.63 o 
  -7   3   3       63.80       55.17      3.44 o 
  -6   3   3      173.01      147.35      5.06 o 
  -5   3   3       64.30       59.90      2.75 o 
  -4   3   3      542.86      529.71     16.05 o 
  -3   3   3     1720.38     1909.72     45.25 o 
  -2   3   3     3409.66     3860.14     67.81 o 
  -1   3   3     1944.29     2066.51     36.06 o 
   0   3   3     1245.45     1271.37     16.84 o 
   1   3   3     2002.67     2146.81     13.12 o 
   2   3   3     4433.95     4830.72     63.06 o 
   3   3   3      324.05      346.89     10.81 o 
   4   3   3      573.91      540.47     12.12 o 
   5   3   3       67.43       56.27      2.57 o 
   6   3   3       34.25       37.16      3.06 o 
   7   3   3        6.01        3.34      1.48 o 
   8   3   3      321.26      306.54      8.53 o 
   9   3   3       98.87      101.17      4.85 o 
  10   3   3       24.93       27.11      4.41 o 
  11   3   3        4.69        6.29      3.22 o 
 -12   4   3       12.16       12.33      4.36 o 
 -11   4   3        5.67        7.43      4.33 o 
 -10   4   3       27.35       23.25      5.00 o 
  -9   4   3       29.56       27.48      5.18 o 
  -8   4   3        2.36        3.52      1.84 o 
  -7   4   3      256.66      248.91     11.21 o 
  -6   4   3      349.69      357.36     14.36 o 
  -5   4   3       36.82       32.85      3.27 o 
  -4   4   3       53.42       55.86      2.65 o 
  -3   4   3     1743.71     1779.57     44.92 o 
  -2   4   3     2263.17     2570.33     43.23 o 
  -1   4   3      580.60      608.01     13.98 o 
   0   4   3      568.65      633.64      8.81 o 
   1   4   3     1032.88     1151.42     17.83 o 
   2   4   3     5452.34     6183.23     44.37 o 
   3   4   3      190.71      181.57      3.87 o 
   4   4   3       61.68       59.79      2.07 o 
   5   4   3      733.31      640.88     10.63 o 
   6   4   3       12.79       10.53      1.95 o 
   7   4   3        5.25        3.95      1.61 o 
   8   4   3        2.46        1.41      1.45 o 
   9   4   3      155.59      159.33      6.82 o 
  10   4   3       15.99       20.77      4.11 o 
  11   4   3        7.31        7.57      3.35 o 
 -11   5   3        4.37        8.08      3.65 o 
 -10   5   3       33.19       28.61      5.41 o 
  -9   5   3       10.07        9.52      3.31 o 
  -8   5   3        3.75        0.83      2.17 o 
  -7   5   3      520.88      519.25     36.81 o 
  -6   5   3       23.57       24.09      3.12 o 
  -5   5   3       86.59       80.54      3.56 o 
  -4   5   3       93.70       86.17      3.48 o 
  -3   5   3     1161.21     1243.52     36.98 o 
  -2   5   3       10.64        7.40      1.95 o 
  -1   5   3       17.40       19.56      1.56 o 
   0   5   3      524.16      613.81     14.78 o 
   1   5   3     4592.76     5037.71     77.42 o 
   2   5   3     1938.93     2247.27     30.51 o 
   3   5   3      182.15      161.62      4.07 o 
   4   5   3        3.48        5.57      1.36 o 
   5   5   3       17.83       17.24      2.32 o 
   6   5   3       77.22       71.40      4.16 o 
   7   5   3       22.97       23.42      3.05 o 
   8   5   3       12.92       11.17      2.40 o 
   9   5   3       73.36       76.55      5.34 o 
  10   5   3        0.09        0.99      1.87 o 
  11   5   3        9.74        9.85      4.52 o 
 -11   6   3       48.51       58.94      8.05 o 
 -10   6   3       17.59       19.17      4.97 o 
  -9   6   3       26.99       22.32      4.91 o 
  -8   6   3       13.49       18.93      4.44 o 
  -7   6   3        0.49        0.07      1.53 o 
  -6   6   3      100.36      106.70      5.70 o 
  -5   6   3       36.26       31.04      3.51 o 
  -4   6   3       64.78       58.38      3.24 o 
  -3   6   3       82.91       63.65      3.21 o 
  -2   6   3       27.51       23.48      1.75 o 
  -1   6   3       49.95       41.09      2.23 o 
   0   6   3      386.22      421.53      8.42 o 
   1   6   3        1.57        1.32      0.83 o 
   2   6   3      253.97      270.22      7.48 o 
   3   6   3       19.26       17.86      2.25 o 
   4   6   3      292.85      284.63      8.06 o 
   5   6   3      121.63      108.85      4.95 o 
   6   6   3      129.22      141.01      5.93 o 
   7   6   3      235.00      225.07      7.80 o 
   8   6   3        6.08        2.99      1.86 o 
   9   6   3        3.85        6.21      2.24 o 
  10   6   3       41.87       50.54      6.19 o 
 -10   7   3        9.69       12.99      4.63 o 
  -9   7   3        6.31        3.67      3.10 o 
  -8   7   3       36.48       38.07      6.00 o 
  -7   7   3       85.94       78.10      9.67 o 
  -6   7   3       87.17       87.09      5.45 o 
  -5   7   3       47.50       48.96      4.41 o 
  -4   7   3      113.61      113.81      5.79 o 
  -3   7   3      690.44      700.00     18.94 o 
  -2   7   3      611.78      614.39     21.74 o 
  -1   7   3        9.22        5.72      1.21 o 
   0   7   3      916.07     1019.07     11.16 o 
   1   7   3       73.11       70.95      3.16 o 
   2   7   3        1.15        1.27      0.89 o 
   3   7   3      256.89      254.72      7.17 o 
   4   7   3       42.37       38.59      3.48 o 
   5   7   3      174.78      154.95      6.21 o 
   6   7   3      170.90      156.34      6.50 o 
   7   7   3       36.13       32.89      3.88 o 
   8   7   3       26.26       26.55      3.55 o 
   9   7   3        4.76        3.23      2.04 o 
  10   7   3        0.40       -1.29      2.50 o 
 -10   8   3        0.52        2.19      3.30 o 
  -9   8   3       68.84       83.36      9.03 o 
  -8   8   3       59.13       63.23      7.74 o 
  -7   8   3        0.15       -1.84      2.78 o 
  -6   8   3        1.72        1.47      2.45 o 
  -5   8   3        9.44        6.90      2.37 o 
  -4   8   3       69.97       63.09      4.99 o 
  -3   8   3      645.40      681.55     14.13 o 
  -2   8   3      362.50      372.25     11.62 o 
  -1   8   3      117.71      112.45      4.84 o 
   0   8   3       77.09       67.45      3.32 o 
   1   8   3      208.53      227.59      5.92 o 
   2   8   3       60.27       57.39      3.89 o 
   3   8   3        2.86        3.15      1.49 o 
   4   8   3       11.44        9.94      2.08 o 
   5   8   3       70.21       64.06      4.67 o 
   6   8   3        0.94        0.97      1.52 o 
   7   8   3       28.95       35.38      4.21 o 
   8   8   3        2.14        0.02      1.76 o 
   9   8   3       22.18       30.44      4.90 o 
  -9   9   3       65.61       77.89      9.29 o 
  -8   9   3        0.03       -0.72      2.79 o 
  -7   9   3       51.89       57.48      7.59 o 
  -6   9   3        0.11        0.06      2.41 o 
  -5   9   3        4.59        3.34      2.14 o 
  -4   9   3      453.62      476.72     18.61 o 
  -3   9   3       25.19       24.79      3.73 o 
  -2   9   3        2.47        4.24      2.03 o 
  -1   9   3      105.68      109.83      5.20 o 
   0   9   3        1.52        2.84      1.75 o 
   1   9   3        2.52        4.99      1.82 o 
   2   9   3       33.67       27.45      3.19 o 
   3   9   3       32.32       19.94      2.91 o 
   4   9   3        0.41        0.93      1.42 o 
   5   9   3        4.44        2.80      1.57 o 
   6   9   3      216.25      237.99      9.92 o 
   7   9   3       29.79       33.49      4.24 o 
   8   9   3        8.61        4.47      2.89 o 
  -8  10   3       24.32       30.76      6.38 o 
  -7  10   3        0.25        1.31      2.88 o 
  -6  10   3       33.10       43.21      6.90 o 
  -5  10   3       99.96       88.73      8.64 o 
  -4  10   3       27.35       30.53      4.32 o 
  -3  10   3       22.49       19.08      3.59 o 
  -2  10   3      112.95      107.43      7.15 o 
  -1  10   3        3.96        6.57      2.48 o 
   0  10   3       22.19       25.94      3.34 o 
   1  10   3        8.94        8.17      2.51 o 
   2  10   3        6.97        4.60      2.24 o 
   3  10   3       86.44       79.47      5.07 o 
   4  10   3       37.56       35.56      4.13 o 
   5  10   3       10.34        9.23      2.59 o 
   6  10   3        4.03        1.06      2.35 o 
   7  10   3        3.45        8.37      3.12 o 
  -6  11   3       42.15       51.08      7.85 o 
  -5  11   3        4.25        6.40      3.64 o 
  -4  11   3       11.87        5.89      3.69 o 
  -3  11   3        9.90        7.97      2.78 o 
  -2  11   3       18.31       18.36      3.72 o 
  -1  11   3       29.19       32.20      4.49 o 
   0  11   3        0.11       -0.48      2.16 o 
   1  11   3       12.10       18.64      3.72 o 
   2  11   3       28.64       36.27      5.18 o 
   3  11   3       73.87       74.71      6.49 o 
   4  11   3        2.07        0.63      1.81 o 
   5  11   3       35.71       43.61      5.79 o 
  -4  12   3       24.76       33.25      6.37 o 
  -3  12   3        3.11        2.47      2.89 o 
  -2  12   3        1.22        0.23      2.31 o 
  -1  12   3       14.13       19.43      5.05 o 
   0  12   3      118.73      141.72     10.28 o 
   1  12   3        6.43        6.06      3.43 o 
   2  12   3        7.64        9.75      3.34 o 
   3  12   3       16.35       24.72      4.68 o 
 -10   0   4       79.21       69.02      9.34 o 
  -8   0   4       62.65       70.04      5.23 o 
  -6   0   4     1679.94     1732.67     54.30 o 
  -4   0   4     1399.12     1391.08     80.85 o 
  -2   0   4    25521.96    26435.99    992.22 o 
   0   0   4     3039.71     3379.84     40.84 o 
   2   0   4     2256.05     2547.74     85.70 o 
   4   0   4      617.48      760.50     21.11 o 
   6   0   4      320.12      268.95      8.71 o 
   8   0   4       23.81       29.88      6.46 o 
  10   0   4       28.16       34.41      8.27 o 
 -12   1   4       16.91       18.95      6.48 o 
 -11   1   4        1.32        4.75      2.91 o 
 -10   1   4       27.80       27.22      3.32 o 
  -9   1   4       34.27       32.80      3.75 o 
  -8   1   4      195.38      176.82      7.62 o 
  -7   1   4      159.23      147.40      4.90 o 
  -6   1   4      195.99      222.93     10.78 o 
  -5   1   4       37.40       49.05      2.36 o 
  -4   1   4      516.40      594.50     11.41 o 
  -3   1   4     1359.87     1416.43     37.80 o 
  -2   1   4     4105.25     4299.23    202.26 o 
  -1   1   4    19544.69    20580.22    546.67 o 
   0   1   4     8319.29     8861.25    142.51 o 
   1   1   4    11177.34    11882.94    173.95 o 
   2   1   4     1522.63     1533.12     24.91 o 
   3   1   4      126.99      117.84      3.56 o 
   4   1   4      737.98      814.56     16.57 o 
   5   1   4      228.10      217.23      5.61 o 
   6   1   4      198.02      180.78      4.76 o 
   7   1   4       63.59       55.30      3.10 o 
   8   1   4      203.05      208.32      6.88 o 
   9   1   4       26.50       24.20      3.87 o 
  10   1   4        3.99        5.22      2.50 o 
  11   1   4        3.62        4.33      3.38 o 
 -12   2   4        9.51        7.00      4.53 o 
 -11   2   4        0.58        2.47      2.79 o 
 -10   2   4       52.69       50.96      4.87 o 
  -9   2   4       66.22       56.52      4.58 o 
  -8   2   4       26.22       27.24      5.20 o 
  -7   2   4        5.61        8.35      1.60 o 
  -6   2   4     1003.98     1034.56     39.17 o 
  -5   2   4     1236.50     1323.58     45.29 o 
  -4   2   4      729.21      730.52     23.88 o 
  -3   2   4       59.96       50.86      1.72 o 
  -2   2   4     8778.40     9606.40    250.22 o 
  -1   2   4     4175.77     4591.33     85.73 o 
   0   2   4      544.95      604.55     19.98 o 
   1   2   4     2020.33     2154.71     50.34 o 
   2   2   4       39.61       39.52      1.76 o 
   3   2   4       34.77       27.40      1.72 o 
   4   2   4     1448.39     1653.34     39.26 o 
   5   2   4      437.95      409.58     11.28 o 
   6   2   4       14.98       15.67      1.83 o 
   7   2   4       81.91       68.16      3.90 o 
   8   2   4        5.34        4.87      2.06 o 
   9   2   4      169.20      159.38      7.85 o 
  10   2   4       20.01       18.70      3.76 o 
  11   2   4        6.48        5.65      2.73 o 
 -12   3   4        7.48        8.27      3.91 o 
 -11   3   4        0.56        3.86      3.26 o 
 -10   3   4      160.81      167.16      9.77 o 
  -9   3   4      194.10      198.16      8.87 o 
  -8   3   4      205.95      192.59      8.99 o 
  -7   3   4      583.95      629.54     29.31 o 
  -6   3   4      139.38      148.51      5.94 o 
  -5   3   4      277.61      286.20      8.50 o 
  -4   3   4     1992.35     2166.26     66.02 o 
  -3   3   4      815.49      848.55     25.38 o 
  -2   3   4     3271.14     3483.38     63.08 o 
  -1   3   4      214.76      203.52      4.58 o 
   0   3   4       96.22       97.46      2.43 o 
   1   3   4      190.79      188.08      3.30 o 
   2   3   4     1777.16     1756.58     20.47 o 
   3   3   4      160.20      135.61      3.52 o 
   4   3   4      188.42      195.02      7.42 o 
   5   3   4      429.63      426.83     13.06 o 
   6   3   4        2.97        4.22      1.42 o 
   7   3   4      141.27      146.24      6.28 o 
   8   3   4      327.78      318.07      8.84 o 
   9   3   4      369.25      381.76     12.41 o 
  10   3   4       32.30       41.38      4.64 o 
  11   3   4       10.88       17.85      4.23 o 
 -12   4   4       34.62       35.20      6.49 o 
 -11   4   4        2.06        3.88      3.01 o 
 -10   4   4        6.26        7.57      3.19 o 
  -9   4   4       17.35       16.12      3.12 o 
  -8   4   4      103.57       99.62      5.67 o 
  -7   4   4       43.98       44.14      4.00 o 
  -6   4   4      401.31      405.97     11.65 o 
  -5   4   4       55.11       43.49      2.54 o 
  -4   4   4     1668.48     1866.66     45.93 o 
  -3   4   4      835.45      866.14     16.86 o 
  -2   4   4      369.33      401.27      7.99 o 
  -1   4   4       61.18       54.34      2.04 o 
   0   4   4      687.12      771.79      9.90 o 
   1   4   4      179.07      180.08      3.72 o 
   2   4   4     1817.36     1915.04     12.05 o 
   3   4   4      453.51      481.51     10.38 o 
   4   4   4      468.34      494.58     11.31 o 
   5   4   4       25.60       23.05      2.58 o 
   6   4   4      346.55      318.78      8.14 o 
   7   4   4        0.33        0.60      1.21 o 
   8   4   4       14.92       14.41      2.60 o 
   9   4   4        2.63        2.52      1.81 o 
  10   4   4        9.06        8.57      3.24 o 
  11   4   4       12.25       13.18      3.77 o 
 -11   5   4        2.51        1.98      2.98 o 
 -10   5   4       15.85       14.40      4.33 o 
  -9   5   4        6.65        5.95      3.03 o 
  -8   5   4      266.13      255.27     18.34 o 
  -7   5   4        0.23        0.55      1.54 o 
  -6   5   4       64.71       59.63      4.43 o 
  -5   5   4      418.97      417.43     19.91 o 
  -4   5   4      182.25      194.10      5.03 o 
  -3   5   4       68.40       69.20      2.46 o 
  -2   5   4     2504.89     2867.93     65.36 o 
  -1   5   4       19.89       14.69      1.45 o 
   0   5   4       32.08       49.44      2.24 o 
   1   5   4        8.49        8.05      1.25 o 
   2   5   4      744.52      727.47      8.31 o 
   3   5   4        0.01        0.90      0.84 o 
   4   5   4        2.33        1.69      1.02 o 
   5   5   4      126.55      133.13      5.30 o 
   6   5   4      570.28      566.37     11.30 o 
   7   5   4       37.49       40.26      3.86 o 
   8   5   4      119.11      115.35      5.84 o 
   9   5   4       54.22       53.83      4.83 o 
  10   5   4      136.40      159.50      9.04 o 
 -11   6   4        6.51        7.25      3.88 o 
 -10   6   4        8.33        4.73      3.47 o 
  -9   6   4        6.97        5.66      3.23 o 
  -8   6   4       49.22       50.35      8.19 o 
  -7   6   4      154.40      169.94      9.68 o 
  -6   6   4       45.69       44.90      4.29 o 
  -5   6   4      646.99      625.31     30.55 o 
  -4   6   4       68.82       71.43      4.46 o 
  -3   6   4        0.17        1.44      0.93 o 
  -2   6   4        2.02        1.26      0.76 o 
  -1   6   4      123.67      109.10      3.44 o 
   0   6   4      584.79      644.98     11.32 o 
   1   6   4       10.46        6.46      1.21 o 
   2   6   4       94.70       74.21      3.08 o 
   3   6   4        5.83        5.64      1.48 o 
   4   6   4        2.40        2.41      1.25 o 
   5   6   4     1169.12     1155.02     15.99 o 
   6   6   4       34.15       31.63      3.45 o 
   7   6   4      110.59       99.73      5.41 o 
   8   6   4       42.94       39.38      4.25 o 
   9   6   4        0.17       -0.74      1.69 o 
  10   6   4       32.62       35.50      4.49 o 
 -10   7   4        0.10       -2.03      2.39 o 
  -9   7   4       81.78       74.71      8.29 o 
  -8   7   4       17.26       11.31      3.82 o 
  -7   7   4       19.15       20.28      3.70 o 
  -6   7   4       87.93       75.51      5.44 o 
  -5   7   4      254.23      257.34     14.97 o 
  -4   7   4       13.37       15.51      2.94 o 
  -3   7   4      137.40      123.98      5.94 o 
  -2   7   4      190.55      178.38      6.05 o 
  -1   7   4       46.66       45.21      2.59 o 
   0   7   4       10.16        8.83      1.49 o 
   1   7   4      114.28      106.28      3.83 o 
   2   7   4       17.49       16.64      2.31 o 
   3   7   4       11.22        9.37      1.93 o 
   4   7   4       14.61       12.00      2.25 o 
   5   7   4       10.61       14.07      2.60 o 
   6   7   4       48.90       50.80      4.42 o 
   7   7   4       53.25       58.78      4.84 o 
   8   7   4        0.25       -0.05      1.59 o 
   9   7   4       38.79       49.00      5.04 o 
 -10   8   4        2.31        1.05      3.25 o 
  -9   8   4        5.45        4.07      2.99 o 
  -8   8   4       24.85       21.51      5.13 o 
  -7   8   4       23.89       26.41      5.16 o 
  -6   8   4       99.48      108.96      6.47 o 
  -5   8   4       17.23        8.83      2.57 o 
  -4   8   4      111.65      104.42      5.99 o 
  -3   8   4      542.90      537.67     13.03 o 
  -2   8   4       36.18       36.30      3.96 o 
  -1   8   4      315.17      322.86      9.18 o 
   0   8   4      104.64      100.95      3.96 o 
   1   8   4      355.04      352.87      7.34 o 
   2   8   4       20.38       18.27      2.61 o 
   3   8   4       85.40       88.06      4.68 o 
   4   8   4       88.17       87.91      4.88 o 
   5   8   4      129.30      108.08      5.62 o 
   6   8   4      314.67      328.26      9.95 o 
   7   8   4        0.16        1.91      1.83 o 
   8   8   4        1.33        1.85      1.93 o 
   9   8   4       13.61       14.93      3.74 o 
  -9   9   4        8.99        8.06      4.29 o 
  -8   9   4        0.27       -0.67      2.82 o 
  -7   9   4       27.67       27.94      5.62 o 
  -6   9   4        2.81        3.99      3.21 o 
  -5   9   4        0.00       -0.97      1.47 o 
  -4   9   4      127.89      134.68      7.20 o 
  -3   9   4       12.88       11.23      2.77 o 
  -2   9   4       51.32       47.07      4.72 o 
  -1   9   4      513.05      558.67     15.60 o 
   0   9   4      142.42      167.33      7.35 o 
   1   9   4       71.61       76.31      5.35 o 
   2   9   4       25.54       26.61      3.25 o 
   3   9   4       66.48       61.97      4.57 o 
   4   9   4       38.60       36.98      3.98 o 
   5   9   4        6.68        6.24      2.21 o 
   6   9   4        3.59        2.39      1.94 o 
   7   9   4        0.54        0.73      1.78 o 
   8   9   4      107.24      131.31     11.81 o 
  -8  10   4        0.87        1.68      3.53 o 
  -7  10   4       41.88       53.95      7.88 o 
  -6  10   4        1.14        4.56      3.36 o 
  -5  10   4       26.36       24.32      4.24 o 
  -4  10   4      196.60      196.74      9.00 o 
  -3  10   4       44.68       42.93      5.00 o 
  -2  10   4       33.35       35.27      4.45 o 
  -1  10   4      381.34      383.55     11.81 o 
   0  10   4       14.34       14.76      4.00 o 
   1  10   4       11.88       14.04      3.23 o 
   2  10   4        2.01        4.16      2.13 o 
   3  10   4        2.79        4.14      1.99 o 
   4  10   4       34.71       35.01      4.17 o 
   5  10   4       46.13       49.00      4.84 o 
   6  10   4        4.82        0.92      1.80 o 
   7  10   4        3.10        4.17      2.80 o 
  -6  11   4       38.42       42.67      7.19 o 
  -5  11   4        1.38        1.14      3.04 o 
  -4  11   4        0.76       -0.12      2.06 o 
  -3  11   4        0.01        0.32      1.96 o 
  -2  11   4       21.53       23.50      4.00 o 
  -1  11   4      115.79      124.09      9.30 o 
   0  11   4       51.29       49.67      6.76 o 
   1  11   4       45.49       53.24      6.99 o 
   2  11   4       24.64       30.51      4.61 o 
   3  11   4        2.66        4.46      2.65 o 
   4  11   4        1.29        0.73      1.95 o 
   5  11   4        5.65        7.64      2.45 o 
  -4  12   4        4.22        4.16      3.36 o 
  -3  12   4        4.88        2.03      2.95 o 
  -2  12   4        5.20        3.64      3.21 o 
  -1  12   4       13.94       16.08      4.78 o 
   0  12   4        1.12        0.50      2.78 o 
   1  12   4        0.40        1.28      3.04 o 
   2  12   4        1.25        1.37      2.78 o 
   3  12   4       24.77       31.96      5.01 o 
 -11   0   5      114.60       93.56     10.87 o 
  -9   0   5       20.66       12.63      4.62 o 
  -7   0   5      552.42      593.93     27.88 o 
  -5   0   5      532.86      612.48     34.92 o 
  -3   0   5     5351.91     5833.46    429.24 o 
  -1   0   5    12428.16    13971.75     42.93 o 
   1   0   5        6.15        4.20      0.87 o 
   3   0   5       23.76       20.26      1.69 o 
   5   0   5      631.89      656.70     28.56 o 
   7   0   5        6.90        5.86      2.37 o 
   9   0   5       25.87       26.20      4.82 o 
  11   0   5       17.10       22.95      7.26 o 
 -12   1   5       54.52       56.68     10.16 o 
 -11   1   5       29.60       35.41      5.66 o 
 -10   1   5       42.48       43.69      6.27 o 
  -9   1   5       21.15       25.12      3.00 o 
  -8   1   5      102.22       91.34      6.37 o 
  -7   1   5        0.97        0.77      0.92 o 
  -6   1   5      121.79      115.53      3.60 o 
  -5   1   5      101.14      100.24      3.30 o 
  -4   1   5        0.29        0.33      0.55 o 
  -3   1   5     1924.87     2039.33     74.17 o 
  -2   1   5     8558.02     9311.24    260.28 o 
  -1   1   5        6.18        4.40      0.62 o 
   0   1   5     4609.35     4853.35     59.68 o 
   1   1   5     1395.43     1490.40     24.54 o 
   2   1   5      757.62      742.58     12.36 o 
   3   1   5      162.83      157.92      2.73 o 
   4   1   5        1.44       -0.09      0.41 o 
   5   1   5      546.48      544.34     16.39 o 
   6   1   5      109.89      109.00      3.86 o 
   7   1   5      166.84      164.21      5.95 o 
   8   1   5      639.49      668.73     24.27 o 
   9   1   5       98.63      108.60      7.02 o 
  10   1   5       71.75       79.47      6.60 o 
  11   1   5        0.45        2.34      2.54 o 
 -12   2   5        9.07        7.39      4.95 o 
 -11   2   5       76.57       84.21      9.73 o 
 -10   2   5       22.70       27.59      3.87 o 
  -9   2   5       89.30       89.56      5.73 o 
  -8   2   5        9.27        8.31      2.16 o 
  -7   2   5       20.37       15.67      2.48 o 
  -6   2   5     1242.18     1219.95     40.57 o 
  -5   2   5      295.05      304.12      7.64 o 
  -4   2   5      496.10      509.22     15.34 o 
  -3   2   5        3.31        1.87      0.90 o 
  -2   2   5      155.13      178.93      5.94 o 
  -1   2   5     1872.30     2071.10     65.38 o 
   0   2   5      245.40      220.31      4.67 o 
   1   2   5     2169.22     2371.82     44.23 o 
   2   2   5     1473.13     1485.85     28.15 o 
   3   2   5        2.79        2.74      0.79 o 
   4   2   5     1194.71     1246.73     36.93 o 
   5   2   5        0.20        0.72      0.72 o 
   6   2   5      867.45      860.25     22.47 o 
   7   2   5        3.13        2.00      1.23 o 
   8   2   5      129.77      125.59      6.78 o 
   9   2   5      129.01      125.81      7.23 o 
  10   2   5       24.90       30.36      4.52 o 
  11   2   5        0.10       -1.28      1.94 o 
 -12   3   5       54.16       71.36     11.65 o 
 -11   3   5        1.10        1.77      2.65 o 
 -10   3   5       29.71       38.38      4.62 o 
  -9   3   5        2.04        4.13      1.88 o 
  -8   3   5        0.09        0.31      1.40 o 
  -7   3   5      139.61      138.83      7.18 o 
  -6   3   5      156.61      153.57      9.77 o 
  -5   3   5      225.19      239.82      5.21 o 
  -4   3   5     1139.86     1168.94     47.39 o 
  -3   3   5       63.11       60.26      3.76 o 
  -2   3   5      179.17      169.00      4.00 o 
  -1   3   5      148.50      140.85      3.98 o 
   0   3   5      594.47      579.33     13.54 o 
   1   3   5      549.87      521.48      9.75 o 
   2   3   5      258.63      273.61      5.94 o 
   3   3   5        0.50        0.43      0.66 o 
   4   3   5      217.95      218.02      4.96 o 
   5   3   5       17.64       15.41      1.79 o 
   6   3   5      835.36      809.45     12.97 o 
   7   3   5      110.27      102.91      4.96 o 
   8   3   5       64.45       66.54      5.59 o 
   9   3   5       50.73       43.70      5.12 o 
  10   3   5       48.02       48.79      5.70 o 
  11   3   5        7.87        8.36      3.22 o 
 -12   4   5        2.98        5.39      3.83 o 
 -11   4   5        5.89        6.09      3.49 o 
 -10   4   5        8.12        7.96      3.11 o 
  -9   4   5       31.09       33.97      4.26 o 
  -8   4   5        9.75        6.70      2.88 o 
  -7   4   5       63.95       68.11      4.61 o 
  -6   4   5      408.94      409.58     23.59 o 
  -5   4   5      189.56      183.32      6.43 o 
  -4   4   5      218.55      197.26      6.65 o 
  -3   4   5       51.71       54.47      2.20 o 
  -2   4   5       33.75       43.00      1.84 o 
  -1   4   5      249.85      307.49      5.62 o 
   0   4   5      817.15      926.18     19.48 o 
   1   4   5        7.90        5.11      0.92 o 
   2   4   5       15.30       14.56      1.26 o 
   3   4   5     1424.83     1473.29     29.43 o 
   4   4   5       17.07       18.19      1.92 o 
   5   4   5       88.10       78.87      4.05 o 
   6   4   5      122.23      112.68      5.09 o 
   7   4   5        9.03        8.27      2.09 o 
   8   4   5       27.14       19.64      2.95 o 
   9   4   5       30.67       28.25      4.41 o 
  10   4   5       10.87        7.74      3.23 o 
 -11   5   5       19.97       17.06      4.89 o 
 -10   5   5       14.08        8.85      3.58 o 
  -9   5   5      102.75      112.76      6.68 o 
  -8   5   5       10.90        9.37      2.54 o 
  -7   5   5      131.49      137.31      6.63 o 
  -6   5   5       68.15       70.19      4.89 o 
  -5   5   5       51.58       55.02      4.15 o 
  -4   5   5      209.31      211.19     10.96 o 
  -3   5   5      196.90      195.22      3.99 o 
  -2   5   5      589.59      594.83     10.75 o 
  -1   5   5     1052.36     1007.93     15.72 o 
   0   5   5      117.15      120.00      3.88 o 
   1   5   5      369.90      391.27      8.28 o 
   2   5   5       45.80       37.87      2.12 o 
   3   5   5      377.76      410.59      9.04 o 
   4   5   5        1.94        1.48      1.15 o 
   5   5   5      464.52      478.91     10.08 o 
   6   5   5       98.20       97.24      4.97 o 
   7   5   5      648.66      674.92     13.23 o 
   8   5   5       14.54       16.79      2.94 o 
   9   5   5       87.09       87.80      7.04 o 
  10   5   5       77.55       87.49      7.55 o 
 -11   6   5        0.50        1.06      3.05 o 
 -10   6   5       11.55       13.99      4.43 o 
  -9   6   5       66.56       73.10     10.68 o 
  -8   6   5        7.48        7.86      2.50 o 
  -7   6   5      187.97      175.40      7.75 o 
  -6   6   5       19.45       22.65      3.40 o 
  -5   6   5      228.28      239.96      8.27 o 
  -4   6   5       34.41       32.15      3.60 o 
  -3   6   5      168.74      172.36      9.90 o 
  -2   6   5       11.38       11.84      1.46 o 
  -1   6   5       59.88       53.90      2.54 o 
   0   6   5       11.32        9.91      1.44 o 
   1   6   5       24.96       21.11      1.96 o 
   2   6   5      372.59      367.95      8.02 o 
   3   6   5      165.74      174.79      5.85 o 
   4   6   5       68.21       65.18      3.96 o 
   5   6   5      342.41      356.85      9.16 o 
   6   6   5        1.81        0.08      1.34 o 
   7   6   5       47.87       36.27      3.90 o 
   8   6   5       14.72       13.36      2.79 o 
   9   6   5       15.52       16.45      3.18 o 
  10   6   5       36.49       57.55      6.54 o 
 -10   7   5       14.49       11.70      4.30 o 
  -9   7   5        6.30        1.75      2.90 o 
  -8   7   5       18.17       16.42      4.17 o 
  -7   7   5        7.38        4.39      2.27 o 
  -6   7   5       91.44       93.77      5.77 o 
  -5   7   5      316.47      332.16     12.85 o 
  -4   7   5       24.45       16.66      3.06 o 
  -3   7   5       92.25       78.36      6.49 o 
  -2   7   5        4.02        3.29      1.63 o 
  -1   7   5      136.91      133.88      4.54 o 
   0   7   5        2.79        1.70      0.94 o 
   1   7   5       40.36       39.92      3.16 o 
   2   7   5       10.73       11.38      2.05 o 
   3   7   5        0.13        0.79      1.17 o 
   4   7   5       37.10       29.25      3.27 o 
   5   7   5      325.36      311.84      9.01 o 
   6   7   5      147.41      153.48      6.69 o 
   7   7   5       75.91       60.25      4.93 o 
   8   7   5       51.30       62.14      5.31 o 
   9   7   5       26.72       25.56      3.87 o 
 -10   8   5        5.79        3.11      3.72 o 
  -9   8   5       13.81       16.33      4.67 o 
  -8   8   5        0.80        1.95      2.80 o 
  -7   8   5       56.39       59.26      5.62 o 
  -6   8   5       25.67       28.25      4.05 o 
  -5   8   5       91.18       96.32      6.06 o 
  -4   8   5      103.80      103.63      6.81 o 
  -3   8   5       66.48       54.90      4.79 o 
  -2   8   5      146.58      137.46      6.62 o 
  -1   8   5       65.72       57.03      4.49 o 
   0   8   5       90.02       85.82      3.77 o 
   1   8   5      936.81      981.73     24.02 o 
   2   8   5      200.73      216.17      7.03 o 
   3   8   5      217.17      231.85      7.53 o 
   4   8   5       22.43       25.89      3.31 o 
   5   8   5       63.19       66.42      4.95 o 
   6   8   5        9.11        9.68      2.58 o 
   7   8   5        0.50        2.69      1.85 o 
   8   8   5       31.47       27.87      4.03 o 
  -9   9   5       10.36        7.97      4.42 o 
  -8   9   5        5.96        7.72      3.79 o 
  -7   9   5        5.37        4.12      3.18 o 
  -6   9   5       11.27        8.88      2.84 o 
  -5   9   5       23.59       19.33      3.65 o 
  -4   9   5       56.65       59.14      5.43 o 
  -3   9   5       65.68       71.46      5.66 o 
  -2   9   5       22.18       21.03      3.48 o 
  -1   9   5      218.72      215.96      8.45 o 
   0   9   5      180.38      178.61     10.00 o 
   1   9   5      144.82      151.58      7.21 o 
   2   9   5       95.45       89.25      5.00 o 
   3   9   5       85.65       84.59      5.06 o 
   4   9   5        3.52        5.04      1.96 o 
   5   9   5        0.87        1.89      1.75 o 
   6   9   5       28.70       24.18      3.75 o 
   7   9   5        6.60        5.35      2.25 o 
  -8  10   5        2.60        4.00      3.80 o 
  -7  10   5       12.22       13.95      5.03 o 
  -6  10   5        0.22        1.76      2.89 o 
  -5  10   5        0.23       -0.08      2.07 o 
  -4  10   5        0.00        0.56      1.97 o 
  -3  10   5        0.00       -1.00      1.70 o 
  -2  10   5       34.11       33.94      4.47 o 
  -1  10   5       12.97       12.45      3.91 o 
   0  10   5        9.72        6.75      3.38 o 
   1  10   5        1.62        0.53      2.08 o 
   2  10   5      103.69      110.72      6.79 o 
   3  10   5        8.27       11.20      2.63 o 
   4  10   5        0.04       -0.23      1.73 o 
   5  10   5       13.50       12.81      2.91 o 
   6  10   5        3.39        2.02      1.93 o 
  -6  11   5        0.02        3.57      3.26 o 
  -5  11   5        3.88        4.54      3.08 o 
  -4  11   5        0.31       -1.24      1.87 o 
  -3  11   5        0.34        2.58      2.21 o 
  -2  11   5       65.32       84.71      6.76 o 
  -1  11   5       55.09       47.18      6.89 o 
   0  11   5        8.10       11.64      4.02 o 
   1  11   5       15.56       14.97      4.45 o 
   2  11   5       28.51       28.33      5.59 o 
   3  11   5        4.24        5.18      2.61 o 
   4  11   5        6.95        3.31      2.13 o 
   5  11   5       17.62       16.88      3.18 o 
  -4  12   5       17.38       18.28      4.17 o 
  -3  12   5        0.67        0.52      2.38 o 
  -2  12   5        3.01        3.48      3.12 o 
  -1  12   5       55.24       68.58      8.94 o 
   0  12   5        5.29       10.85      4.96 o 
   1  12   5        8.79       15.61      4.90 o 
   2  12   5        9.88       19.11      4.80 o 
 -12   0   6       59.09       65.34     10.78 o 
 -10   0   6       45.69       51.89      8.66 o 
  -8   0   6        0.43       -0.65      2.05 o 
  -6   0   6        5.51        7.13      1.94 o 
  -4   0   6      245.22      304.95     30.24 o 
  -2   0   6     3195.66     3490.34    158.07 o 
   0   0   6     5949.39     6896.96     82.94 o 
   2   0   6     9422.90     9988.38    233.99 o 
   4   0   6     1124.60     1150.36     35.15 o 
   6   0   6      944.00      913.93     54.55 o 
   8   0   6       28.00       34.12      5.01 o 
  10   0   6      179.21      175.24     15.82 o 
 -12   1   6       29.75       40.74      6.55 o 
 -11   1   6       82.27       98.03     11.35 o 
 -10   1   6       11.94       10.31      3.68 o 
  -9   1   6       57.53       59.90      6.20 o 
  -8   1   6       52.25       46.27      4.04 o 
  -7   1   6      173.78      188.16      6.57 o 
  -6   1   6     1036.60     1121.05     38.01 o 
  -5   1   6       18.32       18.04      1.64 o 
  -4   1   6       82.03       75.86      3.41 o 
  -3   1   6      478.46      508.55     24.81 o 
  -2   1   6     1765.44     1802.00     42.55 o 
  -1   1   6      313.22      303.80      5.50 o 
   0   1   6        0.53        0.71      0.44 o 
   1   1   6      384.04      380.38      7.61 o 
   2   1   6       51.03       66.00      1.92 o 
   3   1   6      122.82      127.54      2.59 o 
   4   1   6      268.01      291.76     11.24 o 
   5   1   6       78.64       67.42      2.94 o 
   6   1   6     1804.85     1880.83     58.82 o 
   7   1   6       40.46       46.00      3.76 o 
   8   1   6       20.59       19.05      2.88 o 
   9   1   6        1.74       -1.32      1.45 o 
  10   1   6       54.67       50.98      5.71 o 
  11   1   6        2.44        3.07      3.06 o 
 -12   2   6       13.87       11.17      5.27 o 
 -11   2   6        6.71       11.00      3.52 o 
 -10   2   6       57.72       59.82      6.64 o 
  -9   2   6      260.70      305.16     19.09 o 
  -8   2   6       65.86       65.78      4.59 o 
  -7   2   6        2.06        1.13      1.14 o 
  -6   2   6      129.30      130.05      8.05 o 
  -5   2   6      104.21       81.52      2.87 o 
  -4   2   6     1654.38     1789.41     76.20 o 
  -3   2   6       11.56       16.96      1.99 o 
  -2   2   6        3.30        4.24      0.94 o 
  -1   2   6     1042.12     1037.98     32.92 o 
   0   2   6      167.84      166.87      2.97 o 
   1   2   6      280.13      259.11      3.55 o 
   2   2   6      274.74      293.44      6.48 o 
   3   2   6      974.88      887.95     18.36 o 
   4   2   6       41.90       32.24      2.24 o 
   5   2   6       32.63       28.03      2.27 o 
   6   2   6     1439.22     1482.16     35.67 o 
   7   2   6       53.94       40.00      4.35 o 
   8   2   6      426.18      432.34     15.19 o 
   9   2   6       42.13       52.61      5.55 o 
  10   2   6       16.35       19.98      3.91 o 
  11   2   6        0.13       -0.83      2.10 o 
 -12   3   6        0.18        0.65      3.19 o 
 -11   3   6        1.33        1.31      2.47 o 
 -10   3   6        4.56        2.80      2.14 o 
  -9   3   6        7.17        8.30      2.39 o 
  -8   3   6       29.37       23.81      3.40 o 
  -7   3   6      125.17      129.18      6.89 o 
  -6   3   6       68.95       65.44      6.29 o 
  -5   3   6      311.82      311.10     13.33 o 
  -4   3   6       23.03       21.71      2.49 o 
  -3   3   6       93.53      107.30      6.34 o 
  -2   3   6      117.49      111.48      3.63 o 
  -1   3   6     3768.18     4260.36     87.25 o 
   0   3   6      165.38      163.80      3.77 o 
   1   3   6       11.60       11.61      1.01 o 
   2   3   6       47.36       51.11      3.41 o 
   3   3   6      181.39      189.84      6.16 o 
   4   3   6       46.78       45.90      2.61 o 
   5   3   6      370.78      356.07      8.42 o 
   6   3   6     1696.37     1714.32     38.39 o 
   7   3   6      176.49      187.40      6.65 o 
   8   3   6      161.41      164.00      8.04 o 
   9   3   6       65.38       65.63      6.04 o 
  10   3   6       16.23       19.97      3.95 o 
 -12   4   6       12.39       15.85      6.58 o 
 -11   4   6        7.79        9.71      3.71 o 
 -10   4   6        0.03        1.54      1.94 o 
  -9   4   6       49.61       41.40      4.82 o 
  -8   4   6      172.98      196.36      8.00 o 
  -7   4   6        0.37        1.17      1.48 o 
  -6   4   6       34.47       32.28      3.47 o 
  -5   4   6        6.74        7.15      1.83 o 
  -4   4   6      271.29      259.65     14.18 o 
  -3   4   6     1296.90     1351.65     45.24 o 
  -2   4   6      140.59      142.64      3.21 o 
  -1   4   6      508.01      593.62     12.19 o 
   0   4   6      303.02      257.77      6.53 o 
   1   4   6        9.68        7.22      1.06 o 
   2   4   6      271.90      249.64      6.02 o 
   3   4   6        9.21       12.62      1.62 o 
   4   4   6       72.16       74.22      3.22 o 
   5   4   6      135.92      121.59      6.25 o 
   6   4   6       11.36       10.75      2.19 o 
   7   4   6        6.27        5.84      1.88 o 
   8   4   6        0.47        1.07      1.87 o 
   9   4   6        0.02       -0.62      1.94 o 
  10   4   6       70.20       95.21      7.74 o 
 -11   5   6        1.33        0.35      2.57 o 
 -10   5   6        0.12       -0.85      2.31 o 
  -9   5   6        0.44       -0.42      1.78 o 
  -8   5   6       78.17       78.79      5.65 o 
  -7   5   6       38.08       32.99      4.00 o 
  -6   5   6      157.26      156.53      6.83 o 
  -5   5   6       34.14       29.85      3.40 o 
  -4   5   6      406.64      379.34     16.48 o 
  -3   5   6      337.22      356.20     11.94 o 
  -2   5   6      284.78      315.60      7.72 o 
  -1   5   6      437.90      488.63      7.54 o 
   0   5   6      971.79     1038.69     25.52 o 
   1   5   6       10.06       10.95      1.33 o 
   2   5   6       25.80       26.90      2.55 o 
   3   5   6       29.68       25.89      2.65 o 
   4   5   6      128.97      118.43      4.96 o 
   5   5   6       69.74       63.62      4.17 o 
   6   5   6      142.92      123.05      5.63 o 
   7   5   6       16.84       17.22      2.86 o 
   8   5   6        0.50        0.67      1.53 o 
   9   5   6        0.38        2.44      2.37 o 
  10   5   6        0.99        3.36      2.49 o 
 -11   6   6       27.82       39.84      7.03 o 
 -10   6   6        4.29        3.58      3.10 o 
  -9   6   6       35.87       54.41      6.08 o 
  -8   6   6       26.46       21.13      4.46 o 
  -7   6   6       51.89       47.79      4.81 o 
  -6   6   6       13.74       11.05      2.60 o 
  -5   6   6     1144.12     1180.49     52.26 o 
  -4   6   6       36.58       31.81      3.62 o 
  -3   6   6       18.91       16.41      2.65 o 
  -2   6   6      842.64      928.38     26.10 o 
  -1   6   6        3.67        6.19      1.22 o 
   0   6   6      800.34      862.07     21.78 o 
   1   6   6       95.56       87.94      3.95 o 
   2   6   6      160.00      164.89      5.57 o 
   3   6   6      182.50      181.33      6.10 o 
   4   6   6       79.17       70.61      4.16 o 
   5   6   6      188.31      186.84      6.86 o 
   6   6   6       32.27       29.49      3.51 o 
   7   6   6       54.51       49.82      4.56 o 
   8   6   6       10.19       11.92      2.76 o 
   9   6   6       19.08       25.00      4.60 o 
 -10   7   6       12.07       11.61      3.96 o 
  -9   7   6        0.04       -0.47      2.53 o 
  -8   7   6       15.55       16.43      3.55 o 
  -7   7   6       19.45       21.99      3.72 o 
  -6   7   6       20.75       19.82      3.49 o 
  -5   7   6       33.45       37.11      4.30 o 
  -4   7   6      272.36      279.14     14.73 o 
  -3   7   6      314.53      317.25     14.18 o 
  -2   7   6       59.25       51.45      4.25 o 
  -1   7   6      166.31      149.26      5.14 o 
   0   7   6      226.27      244.57      6.17 o 
   1   7   6       18.87       23.44      2.70 o 
   2   7   6       43.57       46.15      3.60 o 
   3   7   6        2.90        2.51      1.39 o 
   4   7   6      131.34      134.70      5.90 o 
   5   7   6      501.56      508.68     11.63 o 
   6   7   6        1.92        4.22      1.79 o 
   7   7   6      101.33      110.61      6.17 o 
   8   7   6       34.59       27.79      3.92 o 
   9   7   6       35.56       44.38      5.01 o 
  -9   8   6        7.01        6.27      3.92 o 
  -8   8   6        3.99        1.63      2.81 o 
  -7   8   6       28.21       24.59      4.03 o 
  -6   8   6      131.99      144.73      9.93 o 
  -5   8   6      113.38      108.39      6.46 o 
  -4   8   6      227.83      220.76     10.49 o 
  -3   8   6       37.32       35.26      4.16 o 
  -2   8   6      321.92      308.18     14.83 o 
  -1   8   6       27.20       26.08      3.54 o 
   0   8   6       76.11       72.32      4.07 o 
   1   8   6       28.03       24.48      2.98 o 
   2   8   6      242.32      256.87      7.77 o 
   3   8   6       49.07       40.47      3.80 o 
   4   8   6      111.71      107.05      5.56 o 
   5   8   6       51.42       41.52      4.24 o 
   6   8   6        9.02        7.61      2.47 o 
   7   8   6        4.23        3.60      2.08 o 
   8   8   6        0.59        1.78      1.85 o 
  -9   9   6        4.75        5.63      3.82 o 
  -8   9   6       15.61       18.01      5.10 o 
  -7   9   6        0.10       -0.71      1.99 o 
  -6   9   6       14.72       16.97      3.69 o 
  -5   9   6        3.74        2.80      2.25 o 
  -4   9   6       73.02       59.21      5.43 o 
  -3   9   6        0.05        0.75      1.74 o 
  -2   9   6        8.25        9.16      2.51 o 
  -1   9   6      348.33      361.43     14.08 o 
   0   9   6        1.25        1.87      2.59 o 
   1   9   6       21.88       19.76      3.40 o 
   2   9   6        0.67       -0.94      1.36 o 
   3   9   6       25.45       28.57      3.51 o 
   4   9   6        0.65        0.06      1.63 o 
   5   9   6        8.65        9.77      2.64 o 
   6   9   6       47.13       44.84      4.85 o 
   7   9   6        2.74        2.96      2.08 o 
  -7  10   6        2.11        3.07      3.36 o 
  -6  10   6        3.78        2.76      2.47 o 
  -5  10   6        4.15        4.74      2.51 o 
  -4  10   6        0.09        2.50      2.00 o 
  -3  10   6       17.77       18.81      3.67 o 
  -2  10   6        2.67        4.94      2.36 o 
  -1  10   6       88.65       86.26      7.88 o 
   0  10   6       31.88       21.58      4.69 o 
   1  10   6      166.16      153.70     10.00 o 
   2  10   6       37.26       37.32      5.96 o 
   3  10   6        0.63        1.86      1.81 o 
   4  10   6       77.25       80.73      5.81 o 
   5  10   6       31.17       35.64      4.39 o 
   6  10   6        0.82       -0.51      1.69 o 
  -6  11   6        3.80        6.24      3.87 o 
  -5  11   6       33.49       46.03      5.81 o 
  -4  11   6        5.03        4.19      2.63 o 
  -3  11   6        9.59        9.11      3.08 o 
  -2  11   6        0.03        3.93      3.08 o 
  -1  11   6       10.14        8.59      3.64 o 
   0  11   6       32.42       41.91      6.64 o 
   1  11   6        0.71        0.70      2.59 o 
   2  11   6        0.93        3.04      2.67 o 
   3  11   6        6.14        7.42      3.41 o 
   4  11   6       12.28       10.49      2.75 o 
  -3  12   6        7.20       11.94      4.50 o 
  -2  12   6       17.33       19.00      4.96 o 
  -1  12   6        4.18        7.89      3.98 o 
   0  12   6        2.24        4.01      3.28 o 
   1  12   6        0.86        4.44      3.17 o 
   2  12   6       11.55       19.28      5.02 o 
 -11   0   7       14.22       21.97      6.61 o 
  -9   0   7      471.18      424.22     20.61 o 
  -7   0   7       76.27       64.07      7.42 o 
  -5   0   7      445.60      474.16     27.92 o 
  -3   0   7      125.75      125.90      9.95 o 
  -1   0   7     3385.90     3771.63     20.42 o 
   1   0   7      777.10      927.27     20.20 o 
   3   0   7       23.52       13.36      1.61 o 
   5   0   7        7.39       10.23      2.58 o 
   7   0   7      255.30      244.79     22.20 o 
   9   0   7        3.62        2.36      2.48 o 
 -12   1   7        2.07        1.53      2.75 o 
 -11   1   7       10.86       10.12      5.75 o 
 -10   1   7        1.69       -0.23      2.01 o 
  -9   1   7      155.99      156.69      9.04 o 
  -8   1   7       58.26       56.04      4.31 o 
  -7   1   7       42.29       45.38      3.65 o 
  -6   1   7      139.69      138.57      6.89 o 
  -5   1   7      715.07      793.55     33.77 o 
  -4   1   7       38.70       50.04      2.08 o 
  -3   1   7     3455.91     3900.62    139.32 o 
  -2   1   7        2.39        2.86      0.62 o 
  -1   1   7      138.60      139.81      2.80 o 
   0   1   7      406.16      393.36      4.74 o 
   1   1   7      194.04      182.44      3.27 o 
   2   1   7     9020.16    10115.57    139.77 o 
   3   1   7      665.16      647.54     14.55 o 
   4   1   7        4.83        3.69      0.99 o 
   5   1   7       75.91       62.28      3.60 o 
   6   1   7      509.70      496.15     10.82 o 
   7   1   7      232.89      228.80      7.42 o 
   8   1   7       29.66       33.31      3.69 o 
   9   1   7        0.05        0.65      1.82 o 
  10   1   7        1.39        0.94      2.37 o 
 -12   2   7        1.74        2.36      2.84 o 
 -11   2   7       40.62       45.68      6.50 o 
 -10   2   7       26.68       32.13      5.42 o 
  -9   2   7        4.92        3.02      2.07 o 
  -8   2   7      239.91      256.43     18.44 o 
  -7   2   7        4.50        4.52      1.74 o 
  -6   2   7       15.76       12.03      2.23 o 
  -5   2   7        0.06        0.21      0.97 o 
  -4   2   7      557.85      543.09     22.51 o 
  -3   2   7       23.01       15.46      1.68 o 
  -2   2   7      319.63      280.88      7.57 o 
  -1   2   7      757.09      759.88     18.95 o 
   0   2   7       11.98       10.34      1.04 o 
   1   2   7        1.19        0.97      0.49 o 
   2   2   7      138.45      134.52      3.70 o 
   3   2   7       86.56       74.49      2.95 o 
   4   2   7      138.35      120.59      4.64 o 
   5   2   7      268.22      266.79      7.20 o 
   6   2   7      380.96      406.22     16.24 o 
   7   2   7        0.02       -0.53      1.75 o 
   8   2   7       92.96       96.50      7.63 o 
   9   2   7       55.81       64.59      6.11 o 
  10   2   7       28.04       31.88      4.91 o 
 -12   3   7        0.17       -0.26      3.52 o 
 -11   3   7        5.42        6.05      3.30 o 
 -10   3   7        6.21        6.85      3.25 o 
  -9   3   7        6.18        7.36      2.42 o 
  -8   3   7      175.18      168.30      8.20 o 
  -7   3   7        0.12        0.66      1.35 o 
  -6   3   7       33.93       33.63      3.41 o 
  -5   3   7       37.16       39.19      3.37 o 
  -4   3   7     2751.17     2954.25    141.93 o 
  -3   3   7     2644.16     2842.12    102.65 o 
  -2   3   7      197.45      240.17      6.56 o 
  -1   3   7     1371.11     1473.73     33.93 o 
   0   3   7      220.45      187.52      4.03 o 
   1   3   7       52.33       45.44      1.76 o 
   2   3   7      267.99      248.59      5.18 o 
   3   3   7      173.79      168.64      5.34 o 
   4   3   7      353.05      359.55     10.05 o 
   5   3   7       43.73       40.16      2.87 o 
   6   3   7       91.68       86.82      4.53 o 
   7   3   7      195.45      204.79      8.57 o 
   8   3   7       68.00       59.96      5.63 o 
   9   3   7        6.53        6.63      2.74 o 
  10   3   7       10.40       11.99      3.26 o 
 -12   4   7        3.30        5.73      4.39 o 
 -11   4   7        9.24       16.52      5.91 o 
 -10   4   7        6.68        8.79      2.79 o 
  -9   4   7        1.13        1.81      1.86 o 
  -8   4   7       48.53       50.57      4.76 o 
  -7   4   7      581.36      598.71     28.02 o 
  -6   4   7      226.02      213.26     13.22 o 
  -5   4   7       84.50       79.88      4.55 o 
  -4   4   7      471.55      458.05     16.48 o 
  -3   4   7      512.69      514.01     12.29 o 
  -2   4   7      467.84      535.19     16.01 o 
  -1   4   7      144.78      134.43      4.83 o 
   0   4   7      422.86      411.43      8.23 o 
   1   4   7      867.33      888.39     13.33 o 
   2   4   7       63.12       54.52      3.09 o 
   3   4   7      325.90      301.89      7.57 o 
   4   4   7       25.92       28.13      2.44 o 
   5   4   7        3.34        2.70      1.36 o 
   6   4   7      577.13      595.70     11.83 o 
   7   4   7       67.95       62.48      4.49 o 
   8   4   7       37.86       35.61      4.75 o 
   9   4   7       25.68       21.23      3.71 o 
  10   4   7        0.66        4.59      2.87 o 
 -11   5   7        1.57        1.18      2.76 o 
 -10   5   7        1.26        2.75      2.27 o 
  -9   5   7       19.07       14.23      3.12 o 
  -8   5   7       37.50       38.41      4.57 o 
  -7   5   7       59.84       60.31      7.43 o 
  -6   5   7       57.59       63.21      4.96 o 
  -5   5   7      281.66      306.18     13.31 o 
  -4   5   7      109.06      101.45      5.71 o 
  -3   5   7       97.82      105.45      4.00 o 
  -2   5   7      120.15      130.17      4.82 o 
  -1   5   7       38.86       44.89      2.31 o 
   0   5   7      367.99      391.28     10.91 o 
   1   5   7      518.66      533.27      9.12 o 
   2   5   7        5.97        5.81      1.43 o 
   3   5   7      591.40      591.71     10.59 o 
   4   5   7      491.86      484.88     10.13 o 
   5   5   7       59.29       54.30      4.11 o 
   6   5   7       10.10       11.50      2.34 o 
   7   5   7       30.42       30.15      3.73 o 
   8   5   7        9.51       10.30      3.15 o 
   9   5   7        0.00        0.99      2.18 o 
 -11   6   7        8.69        6.38      3.99 o 
 -10   6   7        0.03        2.07      2.83 o 
  -9   6   7       16.79       16.96      3.60 o 
  -8   6   7       83.36       94.90      6.29 o 
  -7   6   7        2.98        3.59      2.15 o 
  -6   6   7        0.02        0.23      1.61 o 
  -5   6   7      480.72      492.78     23.08 o 
  -4   6   7      425.54      400.35     11.72 o 
  -3   6   7      246.57      245.87      9.92 o 
  -2   6   7      200.93      208.47      7.14 o 
  -1   6   7        6.23        5.19      1.42 o 
   0   6   7      574.20      590.52     14.82 o 
   1   6   7        2.84        2.08      1.19 o 
   2   6   7      116.12      123.82      5.00 o 
   3   6   7       38.26       40.50      3.47 o 
   4   6   7      601.21      636.98     12.16 o 
   5   6   7       33.05       26.46      3.33 o 
   6   6   7       47.56       50.55      4.39 o 
   7   6   7       16.79       13.49      2.85 o 
   8   6   7        0.43       -0.85      1.66 o 
   9   6   7       40.57       57.55      6.58 o 
 -10   7   7        2.44        3.40      3.43 o 
  -9   7   7       26.52       26.35      5.35 o 
  -8   7   7        0.00       -0.96      1.88 o 
  -7   7   7       80.01       73.52      5.83 o 
  -6   7   7      165.44      176.30      8.28 o 
  -5   7   7       72.27       67.86      5.52 o 
  -4   7   7      193.56      216.84      8.34 o 
  -3   7   7        2.14        1.66      1.61 o 
  -2   7   7      314.11      338.01     15.71 o 
  -1   7   7        8.24        7.88      1.75 o 
   0   7   7        0.00        0.13      1.02 o 
   1   7   7      133.13      123.69      5.06 o 
   2   7   7       20.86       17.61      2.52 o 
   3   7   7        6.50        6.82      1.95 o 
   4   7   7      157.11      136.38      6.08 o 
   5   7   7        2.18        1.58      1.58 o 
   6   7   7      141.67      150.01      6.92 o 
   7   7   7       19.57       22.74      3.52 o 
   8   7   7        1.56        2.89      2.05 o 
  -9   8   7       25.46       27.97      6.08 o 
  -8   8   7        6.85       12.18      3.56 o 
  -7   8   7        0.24        1.77      2.18 o 
  -6   8   7       68.82       68.31      5.88 o 
  -5   8   7        0.13        0.84      1.81 o 
  -4   8   7      221.46      206.54     17.54 o 
  -3   8   7        1.03        0.99      1.76 o 
  -2   8   7      378.55      409.22     14.01 o 
  -1   8   7      362.93      390.03     14.05 o 
   0   8   7        6.49        5.46      2.03 o 
   1   8   7       49.61       43.55      3.69 o 
   2   8   7       47.98       36.20      3.62 o 
   3   8   7      220.27      230.46      7.84 o 
   4   8   7       58.23       54.92      4.61 o 
   5   8   7        5.09        3.41      1.98 o 
   6   8   7       15.53       13.44      2.94 o 
   7   8   7       26.13       25.82      3.87 o 
   8   8   7        0.07        1.65      1.94 o 
  -8   9   7        0.01       -0.85      3.10 o 
  -7   9   7        1.87        2.73      2.48 o 
  -6   9   7       47.12       52.72      5.69 o 
  -5   9   7       19.49       17.81      3.66 o 
  -4   9   7       15.53       14.13      3.21 o 
  -3   9   7       11.14        9.59      2.76 o 
  -2   9   7       11.60        8.60      2.57 o 
  -1   9   7       17.65       14.33      3.98 o 
   0   9   7      333.25      328.37     14.54 o 
   1   9   7       43.07       39.72      5.95 o 
   2   9   7       20.55       17.30      2.94 o 
   3   9   7       59.15       59.79      4.81 o 
   4   9   7       12.49        7.47      2.36 o 
   5   9   7       35.14       42.66      4.67 o 
   6   9   7        1.06        0.91      1.94 o 
   7   9   7       11.76       10.71      2.96 o 
  -7  10   7        3.28        5.61      3.79 o 
  -6  10   7        0.05        0.39      2.24 o 
  -5  10   7        0.89        3.01      2.43 o 
  -4  10   7        2.30        4.33      2.50 o 
  -3  10   7        6.09       10.38      3.08 o 
  -2  10   7       96.63       95.82      8.68 o 
  -1  10   7       16.61       17.38      4.48 o 
   0  10   7        2.72        8.49      3.60 o 
   1  10   7        7.99        9.26      3.47 o 
   2  10   7        4.72        0.86      2.51 o 
   3  10   7       27.06       21.52      4.00 o 
   4  10   7        5.52        9.05      2.60 o 
   5  10   7        0.75       -0.26      1.88 o 
  -6  11   7        0.96        2.33      3.33 o 
  -5  11   7       10.94       11.74      3.66 o 
  -4  11   7       14.37       15.46      3.64 o 
  -3  11   7       15.86       16.74      4.73 o 
  -2  11   7       14.67       16.60      4.67 o 
  -1  11   7        3.27       -0.44      3.50 o 
   0  11   7        0.26       -1.11      2.52 o 
   1  11   7        9.41       15.17      4.60 o 
   2  11   7        4.75        9.15      3.85 o 
   3  11   7        0.18       -2.06      2.06 o 
   4  11   7        3.45        1.43      2.13 o 
  -2  12   7       16.49       15.59      5.08 o 
  -1  12   7        0.31       -0.55      2.97 o 
   0  12   7       20.71       28.37      5.92 o 
   1  12   7        1.23        1.51      2.91 o 
 -12   0   8        6.37        7.62      5.44 o 
 -10   0   8       15.85       19.79      6.06 o 
  -8   0   8      802.99      768.23     26.69 o 
  -6   0   8       26.63       24.09      5.31 o 
  -4   0   8     2474.71     2985.14    179.70 o 
  -2   0   8        1.52        2.63      0.92 o 
   0   0   8    11998.88    13157.03    290.71 o 
   2   0   8       42.47       26.85      3.30 o 
   4   0   8       38.79       48.07      5.31 o 
   6   0   8       75.58       70.93      6.41 o 
   8   0   8       37.40       37.24      5.58 o 
  10   0   8       33.10       41.61      9.67 o 
 -12   1   8        4.89        2.81      2.82 o 
 -11   1   8        1.29        2.25      3.65 o 
 -10   1   8       25.82       26.20      4.89 o 
  -9   1   8       45.22       43.41      5.73 o 
  -8   1   8        9.69        9.21      2.90 o 
  -7   1   8      232.93      254.10     15.64 o 
  -6   1   8        1.93        4.09      1.44 o 
  -5   1   8     1914.38     2109.15    115.23 o 
  -4   1   8      191.58      198.77      9.02 o 
  -3   1   8      287.41      284.95     14.15 o 
  -2   1   8      269.55      273.24      4.29 o 
  -1   1   8      425.84      429.87      5.22 o 
   0   1   8     1784.90     1939.31     22.87 o 
   1   1   8      592.82      554.92      7.12 o 
   2   1   8       34.84       32.73      1.68 o 
   3   1   8        0.29        1.51      0.77 o 
   4   1   8      115.91       97.91      3.55 o 
   5   1   8       44.05       32.69      3.14 o 
   6   1   8      104.89       99.54      4.88 o 
   7   1   8        6.28        5.79      1.84 o 
   8   1   8       64.31       66.93      5.87 o 
   9   1   8        0.16       -0.92      1.84 o 
  10   1   8       21.30       21.82      5.22 o 
 -12   2   8        1.87        4.49      3.12 o 
 -11   2   8       25.34       29.34      5.43 o 
 -10   2   8       15.58       14.38      3.94 o 
  -9   2   8       79.44       85.83     15.24 o 
  -8   2   8       17.58       14.28      2.66 o 
  -7   2   8       74.43       76.08      6.15 o 
  -6   2   8      104.52      106.72     10.54 o 
  -5   2   8       48.10       37.22      3.18 o 
  -4   2   8     2832.49     3114.01    153.47 o 
  -3   2   8      387.34      383.56     16.12 o 
  -2   2   8      110.75      105.76      3.07 o 
  -1   2   8     1611.08     1691.33     45.91 o 
   0   2   8       39.49       50.13      1.96 o 
   1   2   8      217.34      215.19      4.43 o 
   2   2   8        1.57        2.49      0.86 o 
   3   2   8       35.82       36.07      2.44 o 
   4   2   8        4.42        4.65      1.20 o 
   5   2   8       15.48       17.05      2.47 o 
   6   2   8        1.67        2.74      1.49 o 
   7   2   8      130.63      110.02      6.50 o 
   8   2   8      112.91      111.58      6.84 o 
   9   2   8        2.62        4.97      2.67 o 
  10   2   8       13.04       11.48      3.24 o 
 -12   3   8       22.65       28.48      5.89 o 
 -11   3   8        4.14        4.22      2.74 o 
 -10   3   8       21.82       28.42      8.87 o 
  -9   3   8       73.65       66.42      5.77 o 
  -8   3   8      240.62      247.12     13.60 o 
  -7   3   8       14.36       15.60      2.78 o 
  -6   3   8       73.26       75.30      7.11 o 
  -5   3   8      427.32      432.57     17.90 o 
  -4   3   8      786.15      777.26     37.53 o 
  -3   3   8      347.35      367.95     11.50 o 
  -2   3   8        0.84        0.60      0.58 o 
  -1   3   8       22.15       13.21      1.65 o 
   0   3   8       88.01       81.88      2.70 o 
   1   3   8       38.58       33.70      1.70 o 
   2   3   8      342.84      338.99      7.77 o 
   3   3   8      847.71      865.04     11.54 o 
   4   3   8       11.65       11.20      1.74 o 
   5   3   8      471.52      502.44     10.81 o 
   6   3   8        4.49        6.38      2.22 o 
   7   3   8       28.23       23.15      3.75 o 
   8   3   8       14.17       20.57      3.69 o 
   9   3   8       37.09       34.52      5.03 o 
  10   3   8       12.65       16.06      3.86 o 
 -11   4   8        0.22        0.50      2.44 o 
 -10   4   8       60.44       58.95      8.82 o 
  -9   4   8        8.91        7.63      2.67 o 
  -8   4   8        7.86        8.56      2.55 o 
  -7   4   8      344.63      351.15     21.44 o 
  -6   4   8       53.42       52.13      4.40 o 
  -5   4   8        0.16        0.70      1.36 o 
  -4   4   8      167.76      186.63      8.00 o 
  -3   4   8        0.00        0.42      0.85 o 
  -2   4   8      175.18      155.15      5.74 o 
  -1   4   8        3.42        1.32      0.75 o 
   0   4   8      339.67      312.33      5.43 o 
   1   4   8      232.34      253.31      6.25 o 
   2   4   8      384.55      379.39      6.97 o 
   3   4   8      417.79      430.50      8.23 o 
   4   4   8       85.08       85.56      3.77 o 
   5   4   8       75.26       65.46      4.22 o 
   6   4   8      277.76      277.71      8.31 o 
   7   4   8       52.31       47.13      5.17 o 
   8   4   8        0.53        1.39      1.87 o 
   9   4   8       14.00       11.15      3.40 o 
 -11   5   8        9.64        7.13      4.85 o 
 -10   5   8        1.15       -1.70      1.95 o 
  -9   5   8       35.19       31.07      4.34 o 
  -8   5   8       30.52       31.85      4.22 o 
  -7   5   8      170.81      174.59     13.60 o 
  -6   5   8      824.87      891.74     36.50 o 
  -5   5   8      148.00      152.33     10.01 o 
  -4   5   8       59.63       62.80      4.27 o 
  -3   5   8        0.90        0.76      1.05 o 
  -2   5   8      345.53      378.62      8.48 o 
  -1   5   8       39.37       34.21      2.61 o 
   0   5   8       16.18       14.31      1.66 o 
   1   5   8       11.57        9.13      1.72 o 
   2   5   8      182.02      178.18      5.79 o 
   3   5   8      179.05      171.46      6.04 o 
   4   5   8      796.79      840.39     13.63 o 
   5   5   8       52.31       54.87      4.27 o 
   6   5   8        7.23        4.55      1.81 o 
   7   5   8      184.89      187.22      8.95 o 
   8   5   8        0.03        1.37      2.21 o 
   9   5   8        5.33        2.70      2.78 o 
 -11   6   8        2.08        3.32      3.55 o 
 -10   6   8        0.98        2.99      2.35 o 
  -9   6   8       29.01       26.68      4.77 o 
  -8   6   8       94.55      100.54      7.50 o 
  -7   6   8        5.72        4.49      2.30 o 
  -6   6   8       27.04       29.73      5.39 o 
  -5   6   8       32.78       36.60      4.18 o 
  -4   6   8       33.86       29.95      3.66 o 
  -3   6   8       10.17        9.27      2.27 o 
  -2   6   8      502.70      528.53     15.22 o 
  -1   6   8      238.19      247.37      8.94 o 
   0   6   8        4.73        5.07      1.47 o 
   1   6   8      112.49       96.30      4.38 o 
   2   6   8       16.51       14.68      2.31 o 
   3   6   8      340.55      336.88      8.71 o 
   4   6   8      337.56      344.81      9.23 o 
   5   6   8       26.90       23.31      3.17 o 
   6   6   8      134.23      119.62      6.07 o 
   7   6   8      145.92      160.12      8.03 o 
   8   6   8        3.22        3.46      2.62 o 
   9   6   8       17.52       16.43      5.18 o 
 -10   7   8        4.68        2.60      3.38 o 
  -9   7   8        6.15        7.32      3.04 o 
  -8   7   8       69.99       74.87      6.37 o 
  -7   7   8       10.70        6.29      2.66 o 
  -6   7   8        0.08        1.22      1.92 o 
  -5   7   8        0.48       -1.36      1.56 o 
  -4   7   8        0.39        0.28      1.62 o 
  -3   7   8       68.18       59.14      4.79 o 
  -2   7   8       21.68       20.53      3.15 o 
  -1   7   8       36.27       41.29      3.98 o 
   0   7   8       19.53       19.28      3.14 o 
   1   7   8        0.02       -0.42      1.15 o 
   2   7   8       84.60       87.15      4.65 o 
   3   7   8       88.15       88.30      4.90 o 
   4   7   8       41.75       39.27      3.95 o 
   5   7   8       79.40       79.65      5.30 o 
   6   7   8        7.91        7.13      2.39 o 
   7   7   8        2.35        4.24      2.13 o 
   8   7   8       16.74       12.68      3.55 o 
  -9   8   8       22.13       26.99      6.04 o 
  -8   8   8        1.64        2.67      2.60 o 
  -7   8   8       30.86       27.78      4.26 o 
  -6   8   8      208.14      200.81     13.22 o 
  -5   8   8        6.56        3.54      2.16 o 
  -4   8   8       48.29       44.83      4.80 o 
  -3   8   8       37.70       33.49      4.14 o 
  -2   8   8       34.71       44.22      4.50 o 
  -1   8   8      200.59      231.51     11.16 o 
   0   8   8       59.94       56.12      4.72 o 
   1   8   8       14.92       17.70      3.16 o 
   2   8   8       12.23        9.65      2.24 o 
   3   8   8      136.85      125.73      6.04 o 
   4   8   8        0.05        1.08      1.55 o 
   5   8   8        1.95        1.25      1.82 o 
   6   8   8        0.85        1.38      2.00 o 
   7   8   8       10.61       11.10      2.80 o 
  -8   9   8       44.76       60.68      6.62 o 
  -7   9   8       44.43       53.37      6.01 o 
  -6   9   8        8.51       12.82      3.37 o 
  -5   9   8        1.36        0.09      2.04 o 
  -4   9   8       96.98       95.84      6.38 o 
  -3   9   8       26.74       25.85      3.97 o 
  -2   9   8        9.58        7.87      3.36 o 
  -1   9   8       12.96       13.92      4.00 o 
   0   9   8        1.33        1.07      2.38 o 
   1   9   8      130.31      125.21      8.97 o 
   2   9   8       64.45       65.43      5.75 o 
   3   9   8       14.31       13.79      3.28 o 
   4   9   8       73.47       77.24      5.62 o 
   5   9   8       24.34       24.52      3.65 o 
   6   9   8       21.70       23.83      3.76 o 
  -7  10   8        0.28        0.42      2.71 o 
  -6  10   8       55.60       56.61      6.37 o 
  -5  10   8        4.55        5.72      2.60 o 
  -4  10   8        0.52       -1.80      1.99 o 
  -3  10   8        9.01        6.54      3.61 o 
  -2  10   8       20.97       21.91      4.98 o 
  -1  10   8       14.05       14.31      4.37 o 
   0  10   8       25.10       35.13      6.06 o 
   1  10   8        8.48        8.38      3.61 o 
   2  10   8       12.95       11.61      5.60 o 
   3  10   8        8.70        8.22      2.88 o 
   4  10   8        1.97        2.13      2.21 o 
   5  10   8        5.53        6.94      2.31 o 
  -5  11   8        1.12        3.97      2.84 o 
  -4  11   8        3.18        4.01      3.66 o 
  -3  11   8       90.21       96.08      9.43 o 
  -2  11   8        6.42        8.39      3.88 o 
  -1  11   8        0.08       -0.88      2.50 o 
   0  11   8       23.31       15.56      4.54 o 
   1  11   8        0.44        2.29      2.66 o 
   2  11   8       12.93        8.33      3.47 o 
   3  11   8        9.12       14.99      5.66 o 
 -11   0   9       14.49       13.93      5.73 o 
  -9   0   9       23.96       15.11      5.70 o 
  -7   0   9      157.42      168.80     12.40 o 
  -5   0   9      510.33      517.13     18.95 o 
  -3   0   9      539.09      541.44     19.83 o 
  -1   0   9     2047.57     2207.81     17.73 o 
   1   0   9     2059.19     2045.79     37.03 o 
   3   0   9        1.07        0.44      1.34 o 
   5   0   9      832.73      883.60     28.71 o 
   7   0   9      156.75      162.69     14.50 o 
   9   0   9       62.81       69.24     11.56 o 
 -12   1   9        0.02       -0.14      2.44 o 
 -11   1   9        0.58        0.92      2.51 o 
 -10   1   9       56.36       42.12      6.21 o 
  -9   1   9        0.09        0.04      1.79 o 
  -8   1   9      239.21      251.45     14.78 o 
  -7   1   9      166.71      167.57      8.69 o 
  -6   1   9       23.95       24.26      2.79 o 
  -5   1   9      132.18      141.62      6.92 o 
  -4   1   9      612.03      632.92     31.60 o 
  -3   1   9       11.02       11.76      1.26 o 
  -2   1   9       45.01       46.22      3.87 o 
  -1   1   9       54.91       53.93      2.12 o 
   0   1   9     1193.41     1276.90     24.00 o 
   1   1   9      165.63      158.11      3.93 o 
   2   1   9        0.08        0.33      0.68 o 
   3   1   9      706.42      760.73     15.72 o 
   4   1   9      110.62      107.60      5.12 o 
   5   1   9       13.66       11.42      2.21 o 
   6   1   9       57.36       48.97      4.05 o 
   7   1   9        3.78        2.18      1.73 o 
   8   1   9       22.63       19.26      3.66 o 
   9   1   9      110.59      126.27     12.03 o 
  10   1   9       64.78       80.79      9.18 o 
 -12   2   9       35.67       51.44      7.48 o 
 -11   2   9        2.93        0.15      2.42 o 
 -10   2   9        0.69        3.37      2.37 o 
  -9   2   9       24.67       29.01      7.39 o 
  -8   2   9        3.95        1.51      2.04 o 
  -7   2   9       62.55       70.24      4.63 o 
  -6   2   9       22.36       21.23      2.83 o 
  -5   2   9      237.81      225.74     11.21 o 
  -4   2   9      191.35      174.12     14.32 o 
  -3   2   9       70.84       78.06      4.17 o 
  -2   2   9     1034.61     1027.16     27.36 o 
  -1   2   9        0.93        2.46      0.83 o 
   0   2   9     1830.88     1884.09     20.12 o 
   1   2   9       67.15       74.67      3.87 o 
   2   2   9       13.76       14.30      1.68 o 
   3   2   9        0.19       -0.37      0.77 o 
   4   2   9      199.08      197.47      5.37 o 
   5   2   9        2.83        3.59      1.64 o 
   6   2   9      202.29      225.39      9.09 o 
   7   2   9        0.06       -0.05      1.68 o 
   8   2   9      129.06      142.68      7.92 o 
   9   2   9       23.19       24.05      4.38 o 
  10   2   9        0.26       -0.47      2.87 o 
 -12   3   9        3.67        7.04      3.66 o 
 -11   3   9       34.48       29.05      5.64 o 
 -10   3   9        5.82        6.91      3.10 o 
  -9   3   9      202.48      201.46     27.82 o 
  -8   3   9        2.44        1.17      1.76 o 
  -7   3   9       95.32       98.53      5.52 o 
  -6   3   9        8.98        7.42      2.01 o 
  -5   3   9        9.46        7.79      2.18 o 
  -4   3   9       94.75       87.70      8.71 o 
  -3   3   9      137.09      150.99      5.64 o 
  -2   3   9       26.31       27.25      2.31 o 
  -1   3   9     1131.35     1140.06     32.39 o 
   0   3   9      295.01      287.74      5.18 o 
   1   3   9      117.28      108.42      3.69 o 
   2   3   9      352.43      332.06      6.54 o 
   3   3   9      171.30      170.96      4.97 o 
   4   3   9      686.89      685.16     12.46 o 
   5   3   9       58.14       54.32      3.99 o 
   6   3   9      168.28      158.83      7.65 o 
   7   3   9      190.10      170.26      8.32 o 
   8   3   9        3.67        4.71      2.32 o 
   9   3   9       11.31       13.07      3.57 o 
 -11   4   9        8.20       11.36      4.12 o 
 -10   4   9       10.32        9.49      3.47 o 
  -9   4   9        0.62        1.63      2.15 o 
  -8   4   9        7.74        6.46      2.39 o 
  -7   4   9      121.35      122.30      6.49 o 
  -6   4   9        5.06        5.58      2.20 o 
  -5   4   9      328.71      318.66     17.32 o 
  -4   4   9       43.72       35.08      3.07 o 
  -3   4   9        7.57        6.82      1.51 o 
  -2   4   9       46.37       38.89      3.35 o 
  -1   4   9      242.70      221.36      8.48 o 
   0   4   9        0.00        0.52      0.74 o 
   1   4   9      447.90      463.45      8.63 o 
   2   4   9      158.05      149.61      4.66 o 
   3   4   9      305.39      274.90      7.29 o 
   4   4   9      799.08      821.11     16.81 o 
   5   4   9        4.63        2.63      1.51 o 
   6   4   9       60.09       59.56      5.47 o 
   7   4   9      292.19      315.07     15.21 o 
   8   4   9       33.82       40.38      5.29 o 
   9   4   9        8.82        9.03      3.29 o 
 -11   5   9        0.71        1.96      2.81 o 
 -10   5   9        1.73        2.51      2.68 o 
  -9   5   9        9.13       12.44      3.23 o 
  -8   5   9        0.20       -0.37      1.64 o 
  -7   5   9      176.82      166.28      8.55 o 
  -6   5   9      211.41      221.22      9.14 o 
  -5   5   9        5.41        3.79      2.00 o 
  -4   5   9      127.25      117.38      8.55 o 
  -3   5   9      622.18      637.03     21.07 o 
  -2   5   9        1.55        2.83      1.18 o 
  -1   5   9      115.22      109.94      4.31 o 
   0   5   9        0.01        0.06      0.91 o 
   1   5   9       10.44       11.39      1.93 o 
   2   5   9        3.79        4.71      1.57 o 
   3   5   9     1217.24     1303.97     16.66 o 
   4   5   9       57.96       56.71      4.25 o 
   5   5   9       63.59       69.41      5.83 o 
   6   5   9        1.91        1.15      1.69 o 
   7   5   9        0.05        2.13      2.13 o 
   8   5   9       94.69      106.74      7.75 o 
   9   5   9       15.37       19.25      4.55 o 
 -10   6   9        0.05        1.92      2.48 o 
  -9   6   9        0.00       -0.64      1.98 o 
  -8   6   9       14.33       12.26      3.06 o 
  -7   6   9        2.69        3.29      2.19 o 
  -6   6   9      130.67      122.25      6.69 o 
  -5   6   9      212.29      196.09      8.06 o 
  -4   6   9      184.29      178.35      7.40 o 
  -3   6   9       13.99       15.71      2.78 o 
  -2   6   9        0.05        0.76      1.10 o 
  -1   6   9      227.98      229.17      7.84 o 
   0   6   9      128.60      123.17      6.62 o 
   1   6   9        5.59        5.49      1.63 o 
   2   6   9      169.67      179.35      6.34 o 
   3   6   9       91.97       85.20      4.68 o 
   4   6   9      152.66      156.73      6.46 o 
   5   6   9       33.25       30.78      3.68 o 
   6   6   9       14.80       19.80      3.34 o 
   7   6   9       41.96       45.35      5.72 o 
   8   6   9      138.80      170.03      9.49 o 
 -10   7   9        4.20        5.50      3.13 o 
  -9   7   9        0.18       -0.53      2.30 o 
  -8   7   9       32.00       34.34      4.74 o 
  -7   7   9        0.24       -0.94      1.76 o 
  -6   7   9       29.33       23.97      3.94 o 
  -5   7   9        0.13        0.25      1.74 o 
  -4   7   9        0.13        1.49      1.77 o 
  -3   7   9       38.61       36.16      4.09 o 
  -2   7   9        4.94        5.43      2.04 o 
  -1   7   9       36.76       40.54      4.10 o 
   0   7   9      199.73      199.52     10.08 o 
   1   7   9       15.73       12.89      2.70 o 
   2   7   9      623.39      694.62     13.95 o 
   3   7   9      122.40      109.03      5.50 o 
   4   7   9       25.50       24.66      3.39 o 
   5   7   9        7.70        9.30      2.42 o 
   6   7   9        0.35        0.49      1.76 o 
   7   7   9       54.09       50.51      5.10 o 
  -9   8   9        1.90        2.75      2.90 o 
  -8   8   9        0.58        0.81      2.45 o 
  -7   8   9       24.57       18.49      3.75 o 
  -6   8   9      114.54      124.21     11.32 o 
  -5   8   9        1.38        1.55      1.98 o 
  -4   8   9        1.57        0.80      1.82 o 
  -3   8   9        0.15        0.79      1.80 o 
  -2   8   9        5.72        6.41      3.17 o 
  -1   8   9       19.66       19.64      4.43 o 
   0   8   9      160.59      166.08      7.65 o 
   1   8   9       26.45       28.59      3.97 o 
   2   8   9      126.02      133.79      7.27 o 
   3   8   9        1.18        1.98      1.83 o 
   4   8   9       14.53       12.46      2.74 o 
   5   8   9        0.01        0.14      1.76 o 
   6   8   9       22.40       25.07      3.88 o 
   7   8   9       19.08       20.87      3.59 o 
  -8   9   9        9.47        8.04      3.40 o 
  -7   9   9       25.76       22.50      4.49 o 
  -6   9   9        1.51        3.94      2.55 o 
  -5   9   9       54.43       55.73      6.44 o 
  -4   9   9       19.33       14.42      3.45 o 
  -3   9   9       69.64       54.09      6.99 o 
  -2   9   9       19.01       21.15      4.57 o 
  -1   9   9      185.31      196.55     11.19 o 
   0   9   9      167.98      141.32      9.68 o 
   1   9   9       84.53       85.14      8.21 o 
   2   9   9        2.53        4.06      2.21 o 
   3   9   9        4.17        8.31      2.70 o 
   4   9   9        0.03        0.07      1.96 o 
   5   9   9        9.28       11.11      2.88 o 
   6   9   9        0.52        1.98      2.00 o 
  -7  10   9        4.24        6.65      3.19 o 
  -6  10   9       11.02       14.31      3.83 o 
  -5  10   9        6.55        2.06      2.37 o 
  -4  10   9       36.96       38.75      6.85 o 
  -3  10   9       90.27      101.38      9.04 o 
  -2  10   9        5.08        4.46      3.92 o 
  -1  10   9        7.98        8.39      3.67 o 
   0  10   9        1.79        1.38      2.71 o 
   1  10   9       31.02       25.85      5.46 o 
   2  10   9       15.32       12.62      3.97 o 
   3  10   9        0.51        4.03      2.45 o 
   4  10   9       28.69       26.53      4.61 o 
  -4  11   9        2.29        0.02      3.08 o 
  -3  11   9       42.64       35.40      6.60 o 
  -2  11   9        7.15       12.34      4.70 o 
  -1  11   9        3.95        4.00      2.97 o 
   0  11   9        0.16       -2.16      2.26 o 
   1  11   9       13.61       21.64      5.13 o 
   2  11   9        0.83        1.81      2.64 o 
 -12   0  10        5.04        9.44      5.89 o 
 -10   0  10        1.03        2.02      3.35 o 
  -8   0  10        2.13       -0.33      2.77 o 
  -6   0  10      189.73      198.00     13.02 o 
  -4   0  10      966.27      970.56     25.33 o 
  -2   0  10      104.71      118.21      4.42 o 
   0   0  10     2088.77     2307.06     54.15 o 
   2   0  10       21.09       24.25      2.53 o 
   4   0  10        1.70        3.75      2.12 o 
   6   0  10      313.09      296.89     16.11 o 
   8   0  10      105.26      112.30     12.91 o 
 -12   1  10        0.02       -0.08      2.86 o 
 -11   1  10        0.01        1.18      2.66 o 
 -10   1  10       17.58       22.73      4.83 o 
  -9   1  10       23.42       16.07      4.15 o 
  -8   1  10        5.82        8.65      3.11 o 
  -7   1  10       30.97       31.90      4.87 o 
  -6   1  10       58.25       56.88      5.39 o 
  -5   1  10       63.54       65.92      3.83 o 
  -4   1  10       23.96       19.03      2.40 o 
  -3   1  10      184.36      193.69      5.83 o 
  -2   1  10      374.29      362.83      5.66 o 
  -1   1  10        6.66        5.83      1.04 o 
   0   1  10       78.16       65.70      2.50 o 
   1   1  10        3.23        4.86      0.98 o 
   2   1  10       80.24       74.09      3.15 o 
   3   1  10       10.32        8.88      1.80 o 
   4   1  10      484.04      482.36     17.66 o 
   5   1  10      109.07      107.59      5.19 o 
   6   1  10       17.97       13.44      2.56 o 
   7   1  10        7.31        8.04      2.22 o 
   8   1  10        0.18        1.15      2.10 o 
   9   1  10        0.33        0.89      2.12 o 
 -12   2  10        1.44       -0.39      2.72 o 
 -11   2  10       32.45       32.79      5.97 o 
 -10   2  10        6.00        5.13      3.13 o 
  -9   2  10        9.50       11.00      3.66 o 
  -8   2  10        0.02       -1.80      1.80 o 
  -7   2  10      122.30      136.29      9.07 o 
  -6   2  10        6.74        3.44      1.56 o 
  -5   2  10       34.26       29.74      3.30 o 
  -4   2  10       64.10       68.24      4.55 o 
  -3   2  10      274.63      291.33     12.53 o 
  -2   2  10       31.88       25.09      2.27 o 
  -1   2  10        2.10        2.08      0.82 o 
   0   2  10       54.91       56.39      2.36 o 
   1   2  10       20.81       22.06      2.36 o 
   2   2  10       63.19       55.52      2.93 o 
   3   2  10      239.76      228.03      5.74 o 
   4   2  10      149.73      142.67      5.67 o 
   5   2  10      136.41      123.28      7.28 o 
   6   2  10       16.00        9.24      2.25 o 
   7   2  10      142.50      154.43      8.72 o 
   8   2  10       12.34       11.45      3.12 o 
   9   2  10       23.09       27.88      4.65 o 
 -11   3  10        9.88       12.60      4.23 o 
 -10   3  10        0.95        3.56      2.66 o 
  -9   3  10       18.15       11.94      3.60 o 
  -8   3  10      132.73      126.30     10.48 o 
  -7   3  10       34.41       38.84      4.11 o 
  -6   3  10       10.09        8.79      2.24 o 
  -5   3  10       39.66       34.25      3.50 o 
  -4   3  10       77.98       80.38      6.12 o 
  -3   3  10      131.69      135.40      4.67 o 
  -2   3  10       25.53       27.75      4.01 o 
  -1   3  10        0.73        2.40      1.03 o 
   0   3  10     1672.06     1755.75     19.95 o 
   1   3  10      578.27      581.75     11.09 o 
   2   3  10       40.67       35.99      2.68 o 
   3   3  10      304.50      294.44      7.88 o 
   4   3  10     1512.55     1596.76     31.78 o 
   5   3  10       13.20       11.87      2.41 o 
   6   3  10      330.09      310.29     17.01 o 
   7   3  10        1.67       -1.36      1.50 o 
   8   3  10       73.96       79.11      6.90 o 
   9   3  10        7.38        8.09      3.19 o 
 -11   4  10        1.51        1.95      2.80 o 
 -10   4  10       31.54       28.75      5.75 o 
  -9   4  10        2.66        1.71      3.03 o 
  -8   4  10       62.02       70.00      5.60 o 
  -7   4  10       27.02       31.11      4.12 o 
  -6   4  10        0.54        0.49      1.77 o 
  -5   4  10      204.30      215.60      8.13 o 
  -4   4  10      263.74      257.95      6.77 o 
  -3   4  10      127.24      135.61      4.87 o 
  -2   4  10       96.38       92.15      4.00 o 
  -1   4  10      119.53      114.15      4.30 o 
   0   4  10       21.26       20.38      2.31 o 
   1   4  10       71.84       62.19      3.52 o 
   2   4  10      348.26      353.05      8.86 o 
   3   4  10        7.06        8.32      1.72 o 
   4   4  10      588.58      621.55     18.17 o 
   5   4  10       34.91       21.80      3.63 o 
   6   4  10        0.72        0.94      1.81 o 
   7   4  10       28.03       25.56      4.56 o 
   8   4  10      109.10      113.85      7.70 o 
   9   4  10       11.66       11.76      3.26 o 
 -11   5  10       20.24       23.71      6.43 o 
 -10   5  10        0.11       -0.73      2.68 o 
  -9   5  10       25.43       19.30      4.67 o 
  -8   5  10        4.21        1.05      1.87 o 
  -7   5  10      100.32      110.96      6.48 o 
  -6   5  10      115.13      107.87      6.21 o 
  -5   5  10       21.20       14.88      2.93 o 
  -4   5  10        1.86        0.98      1.51 o 
  -3   5  10        0.16       -0.94      0.94 o 
  -2   5  10      515.55      522.43     20.70 o 
  -1   5  10       32.26       33.75      3.59 o 
   0   5  10      192.04      193.62      7.30 o 
   1   5  10      198.88      197.44      6.22 o 
   2   5  10      232.98      226.30      6.98 o 
   3   5  10       32.39       28.83      3.27 o 
   4   5  10      584.92      597.33     12.17 o 
   5   5  10       17.43       11.00      2.47 o 
   6   5  10        2.13        0.80      2.29 o 
   7   5  10        6.53        5.44      2.92 o 
   8   5  10       54.47       66.63      6.79 o 
 -10   6  10        1.35        0.74      4.83 o 
  -9   6  10        4.67        7.22      2.96 o 
  -8   6  10       17.82       18.08      3.63 o 
  -7   6  10       11.02       10.61      2.97 o 
  -6   6  10        2.62        2.14      2.06 o 
  -5   6  10       19.57       20.76      3.52 o 
  -4   6  10        8.79        9.35      2.61 o 
  -3   6  10      152.71      154.21      6.82 o 
  -2   6  10       39.52       38.15      3.22 o 
  -1   6  10        7.62       15.80      2.88 o 
   0   6  10        0.12       -0.78      1.29 o 
   1   6  10      180.27      190.94      7.80 o 
   2   6  10      337.55      348.73      8.98 o 
   3   6  10       76.75       75.70      4.67 o 
   4   6  10       89.53       89.10      5.19 o 
   5   6  10       10.59        9.91      2.41 o 
   6   6  10       42.14       47.87      4.73 o 
   7   6  10        0.40       -0.20      2.13 o 
   8   6  10        4.14        3.15      2.82 o 
 -10   7  10       12.31       15.13      5.24 o 
  -9   7  10        7.19       11.62      3.48 o 
  -8   7  10        0.07        1.93      2.25 o 
  -7   7  10        5.61        8.33      2.73 o 
  -6   7  10      239.03      210.98     18.00 o 
  -5   7  10       95.15       85.61      5.82 o 
  -4   7  10        0.00        0.25      1.62 o 
  -3   7  10       21.02       19.83      3.34 o 
  -2   7  10       12.38       12.38      3.52 o 
  -1   7  10      307.72      320.67     10.03 o 
   0   7  10        9.75       10.84      2.65 o 
   1   7  10       23.72       28.83      3.95 o 
   2   7  10        8.02        6.16      2.45 o 
   3   7  10      132.39      141.66      6.63 o 
   4   7  10        7.56        6.95      2.16 o 
   5   7  10       29.73       29.36      3.82 o 
   6   7  10        8.28        5.67      2.24 o 
   7   7  10        3.81        6.22      2.73 o 
  -9   8  10        0.46       -0.55      2.62 o 
  -8   8  10       12.64       13.85      3.86 o 
  -7   8  10        0.57        2.14      2.34 o 
  -6   8  10       20.81       19.43      3.70 o 
  -5   8  10      107.52      111.37      6.87 o 
  -4   8  10        7.79        9.66      2.79 o 
  -3   8  10        1.63       -0.45      2.33 o 
  -2   8  10        4.53        3.02      2.74 o 
  -1   8  10        0.81        0.58      2.42 o 
   0   8  10        0.17        0.71      1.88 o 
   1   8  10        0.15        0.68      1.76 o 
   2   8  10       29.19       20.24      3.75 o 
   3   8  10       33.88       30.70      4.55 o 
   4   8  10        4.58        4.73      2.14 o 
   5   8  10       27.39       34.60      4.30 o 
   6   8  10        4.81        4.09      2.14 o 
  -8   9  10        2.37        7.31      3.31 o 
  -7   9  10        7.77        8.80      3.24 o 
  -6   9  10       30.05       23.73      4.39 o 
  -5   9  10        3.79        3.17      2.55 o 
  -4   9  10       13.87       11.85      4.08 o 
  -3   9  10       94.68       99.08      8.40 o 
  -2   9  10       90.68       90.79     11.87 o 
  -1   9  10      140.17      130.38      9.39 o 
   0   9  10       26.35       21.75      4.92 o 
   1   9  10       37.32       32.30      5.82 o 
   2   9  10        2.49        1.23      2.11 o 
   3   9  10        5.11        5.04      2.44 o 
   4   9  10       49.99       54.50      6.15 o 
   5   9  10        0.24        0.39      2.05 o 
  -6  10  10        0.02       -2.21      2.37 o 
  -5  10  10        8.49       11.79      3.65 o 
  -4  10  10        0.12       -0.14      3.09 o 
  -3  10  10        0.89        2.09      3.38 o 
  -2  10  10        0.73        1.39      3.07 o 
  -1  10  10        0.50       -0.86      2.68 o 
   0  10  10        5.48        7.66      3.45 o 
   1  10  10        7.39        7.98      3.41 o 
   2  10  10        0.28        1.17      2.44 o 
   3  10  10        6.10        4.62      2.66 o 
   4  10  10        0.03       -2.25      2.35 o 
  -4  11  10        0.51       -0.52      3.09 o 
  -3  11  10        4.57        4.57      3.35 o 
  -2  11  10        3.57        4.16      3.39 o 
  -1  11  10       11.94       17.63      4.81 o 
   0  11  10       10.02        7.40      3.57 o 
   1  11  10       13.94       16.43      5.86 o 
 -11   0  11       34.58       35.88      9.44 o 
  -9   0  11       69.37       78.52     10.84 o 
  -7   0  11       58.93       37.73      7.46 o 
  -5   0  11      290.45      313.76     15.85 o 
  -3   0  11     1168.04     1271.59     36.61 o 
  -1   0  11     1155.56     1225.34     18.28 o 
   1   0  11     1291.12     1399.28     27.94 o 
   3   0  11      177.44      185.84     15.94 o 
   5   0  11       92.76       93.46      7.10 o 
   7   0  11       10.68        9.15      3.64 o 
   9   0  11       36.86       38.87      9.93 o 
 -12   1  11        6.00        6.05      4.44 o 
 -11   1  11        2.45        2.90      3.28 o 
 -10   1  11       52.07       51.15      6.03 o 
  -9   1  11       23.84       26.19      5.06 o 
  -8   1  11       53.56       43.38      5.87 o 
  -7   1  11      107.76       99.35      7.21 o 
  -6   1  11      175.57      176.97     10.01 o 
  -5   1  11        0.08        0.05      1.46 o 
  -4   1  11      253.97      257.44     12.35 o 
  -3   1  11        5.50        4.23      1.38 o 
  -2   1  11        1.60        0.34      0.83 o 
  -1   1  11      286.57      284.90      5.24 o 
   0   1  11      540.37      572.42     10.93 o 
   1   1  11      224.45      238.53      7.66 o 
   2   1  11       14.92       12.18      1.75 o 
   3   1  11        0.49       -0.29      1.06 o 
   4   1  11      203.38      196.02      6.76 o 
   5   1  11       60.19       52.99      4.27 o 
   6   1  11       86.04       79.12      5.10 o 
   7   1  11       74.40       74.47      6.31 o 
   8   1  11       34.84       42.72      5.52 o 
   9   1  11        0.55        1.02      2.37 o 
 -11   2  11        0.02        0.33      2.21 o 
 -10   2  11        2.03       -0.15      2.38 o 
  -9   2  11        5.34        8.01      3.30 o 
  -8   2  11       67.99       72.38      7.16 o 
  -7   2  11       79.64       73.12      6.36 o 
  -6   2  11        8.81       10.99      3.02 o 
  -5   2  11       53.27       51.32      3.91 o 
  -4   2  11      123.35      117.39     12.57 o 
  -3   2  11        6.22        7.30      1.51 o 
  -2   2  11      363.63      367.17      7.46 o 
  -1   2  11        3.49        2.72      0.94 o 
   0   2  11       37.33       33.72      2.07 o 
   1   2  11      433.88      454.19      7.77 o 
   2   2  11       82.58       88.19      3.69 o 
   3   2  11        0.56       -0.03      1.25 o 
   4   2  11      252.98      267.13     10.46 o 
   5   2  11       29.79       25.39      3.24 o 
   6   2  11      118.05      117.98      5.87 o 
   7   2  11        0.25        0.51      1.67 o 
   8   2  11       45.98       55.13      6.12 o 
   9   2  11        0.33       -0.67      2.44 o 
 -11   3  11        5.81        5.88      3.20 o 
 -10   3  11       50.05       49.31     11.07 o 
  -9   3  11       17.19       19.03      4.55 o 
  -8   3  11       86.38       95.00      7.64 o 
  -7   3  11       21.18       20.16      4.19 o 
  -6   3  11      214.18      203.90      9.81 o 
  -5   3  11      170.75      162.66      6.70 o 
  -4   3  11      281.09      295.48     20.88 o 
  -3   3  11       21.54       17.57      2.22 o 
  -2   3  11       31.17       27.43      2.56 o 
  -1   3  11        6.15        5.33      1.31 o 
   0   3  11       56.55       54.96      3.17 o 
   1   3  11        0.25        1.47      1.05 o 
   2   3  11      200.89      197.47      6.12 o 
   3   3  11       39.85       38.64      3.03 o 
   4   3  11       17.58       13.15      2.48 o 
   5   3  11       12.76       12.06      2.63 o 
   6   3  11        2.14        1.29      1.88 o 
   7   3  11        0.06        1.35      2.03 o 
   8   3  11        0.95        0.05      2.17 o 
 -11   4  11       19.37       21.83      5.32 o 
 -10   4  11        6.47        5.15      3.25 o 
  -9   4  11       34.64       30.29      5.62 o 
  -8   4  11        4.49        1.72      2.45 o 
  -7   4  11      129.31      148.67      9.60 o 
  -6   4  11      732.61      775.61     34.91 o 
  -5   4  11      111.92       99.65      5.61 o 
  -4   4  11        0.89        0.03      1.16 o 
  -3   4  11        1.07        1.38      1.20 o 
  -2   4  11      135.70      136.55      5.78 o 
  -1   4  11      221.94      230.77      7.74 o 
   0   4  11      229.07      232.92      8.62 o 
   1   4  11       55.06       50.10      3.81 o 
   2   4  11        3.34        5.33      1.57 o 
   3   4  11       34.90       31.83      2.95 o 
   4   4  11        1.78        2.53      1.46 o 
   5   4  11        3.40        4.81      2.12 o 
   6   4  11       15.82       15.91      3.33 o 
   7   4  11        9.91        9.78      3.10 o 
   8   4  11        8.50        9.04      3.06 o 
 -10   5  11       18.34       22.72      5.49 o 
  -9   5  11        1.21        2.28      2.81 o 
  -8   5  11        4.07        2.68      2.12 o 
  -7   5  11       85.34       89.70      8.02 o 
  -6   5  11        0.25       -0.32      1.81 o 
  -5   5  11      110.06      114.04      6.24 o 
  -4   5  11      122.00      132.47      6.43 o 
  -3   5  11      174.33      168.61      5.83 o 
  -2   5  11       54.62       52.99      3.49 o 
  -1   5  11        3.01        1.51      1.47 o 
   0   5  11        8.21        7.01      2.13 o 
   1   5  11      129.89      134.20      6.52 o 
   2   5  11      887.71      955.59     14.50 o 
   3   5  11      171.43      189.50      6.95 o 
   4   5  11        2.27        0.89      1.46 o 
   5   5  11        4.78        5.89      2.39 o 
   6   5  11       31.70       34.32      4.22 o 
   7   5  11        2.06        1.52      2.46 o 
   8   5  11        2.61        3.18      2.71 o 
 -10   6  11        6.20        4.42      3.56 o 
  -9   6  11        0.00       -0.86      2.26 o 
  -8   6  11       16.58       22.24      3.92 o 
  -7   6  11       93.90       98.85      7.49 o 
  -6   6  11      148.25      150.23      8.48 o 
  -5   6  11       19.53       24.10      3.79 o 
  -4   6  11        4.43        5.20      2.17 o 
  -3   6  11        1.52        1.66      1.76 o 
  -2   6  11       18.35       16.34      3.00 o 
  -1   6  11       12.13        8.48      2.38 o 
   0   6  11        9.74        5.97      2.24 o 
   1   6  11       14.93       15.60      3.07 o 
   2   6  11        5.63        5.32      2.15 o 
   3   6  11        0.13       -1.32      1.40 o 
   4   6  11       80.62       85.83      5.26 o 
   5   6  11       92.99       98.65      5.84 o 
   6   6  11        3.90        5.13      2.85 o 
   7   6  11       43.52       59.84      6.57 o 
  -9   7  11        0.19        0.99      2.55 o 
  -8   7  11       84.10       80.04      6.89 o 
  -7   7  11        1.87        1.98      2.12 o 
  -6   7  11       20.18       23.96      4.05 o 
  -5   7  11        1.09       -0.10      1.80 o 
  -4   7  11        4.89        5.85      2.30 o 
  -3   7  11        0.03        0.29      2.26 o 
  -2   7  11       38.06       40.01      9.26 o 
  -1   7  11        4.27        4.88      2.11 o 
   0   7  11       12.62       13.97      3.00 o 
   1   7  11       27.48       30.35      4.20 o 
   2   7  11      102.60       93.92      6.18 o 
   3   7  11       36.06       26.98      4.32 o 
   4   7  11       12.39        8.67      2.43 o 
   5   7  11       52.44       59.37      5.21 o 
   6   7  11        0.07       -1.77      1.77 o 
  -8   8  11        2.30        2.69      2.63 o 
  -7   8  11        1.83        1.65      2.55 o 
  -6   8  11       14.09       10.58      3.10 o 
  -5   8  11        2.66        1.19      1.98 o 
  -4   8  11       96.77       99.98      8.14 o 
  -3   8  11       78.69       83.67      8.09 o 
  -2   8  11       26.56       25.13      5.07 o 
  -1   8  11        1.30        0.02      2.75 o 
   0   8  11      100.03      104.12      6.52 o 
   1   8  11      148.54      154.64      7.97 o 
   2   8  11       11.36       10.05      2.94 o 
   3   8  11       16.71       17.69      3.71 o 
   4   8  11        1.62        1.62      2.12 o 
   5   8  11       15.87       19.48      3.94 o 
  -7   9  11        0.71        1.71      2.76 o 
  -6   9  11        0.14        3.36      2.73 o 
  -5   9  11        8.99        9.87      3.22 o 
  -4   9  11        4.93        3.42      3.29 o 
  -3   9  11       17.13       14.38      4.58 o 
  -2   9  11       21.05       18.98      4.72 o 
  -1   9  11       55.31       54.48      7.19 o 
   0   9  11       11.62       13.45      4.33 o 
   1   9  11       43.37       43.20      6.71 o 
   2   9  11        5.33        5.99      2.66 o 
   3   9  11        0.09       -1.50      1.85 o 
   4   9  11        4.75        5.50      2.50 o 
  -5  10  11        0.81        0.42      3.26 o 
  -4  10  11       14.26       16.63      5.28 o 
  -3  10  11        3.19        5.71      3.76 o 
  -2  10  11        1.86        1.14      3.10 o 
  -1  10  11       15.78       14.04      4.39 o 
   0  10  11        0.05        1.63      2.81 o 
   1  10  11       28.32       32.83      5.99 o 
   2  10  11        0.13       -0.76      2.37 o 
   3  10  11       17.60       22.20      4.29 o 
  -2  11  11        0.51       -0.46      4.49 o 
 -10   0  12       82.27       71.23     11.43 o 
  -8   0  12      142.07      148.87     13.22 o 
  -6   0  12       15.54       19.11      5.37 o 
  -4   0  12       49.38       47.46      6.97 o 
  -2   0  12      340.34      334.27      8.05 o 
   0   0  12     2405.60     2501.36     68.95 o 
   2   0  12      253.01      240.29     16.24 o 
   4   0  12      179.44      183.47     15.17 o 
   6   0  12        1.21        3.44      2.53 o 
   8   0  12        1.45        0.79      2.81 o 
 -11   1  12       46.59       57.10      8.01 o 
 -10   1  12       46.57       45.04      6.86 o 
  -9   1  12       93.45       83.97     10.11 o 
  -8   1  12        9.28        5.69      2.92 o 
  -7   1  12      119.38      111.86      7.78 o 
  -6   1  12       36.54       27.32      4.45 o 
  -5   1  12      306.87      295.79     11.20 o 
  -4   1  12       15.67       14.48      3.11 o 
  -3   1  12       84.56       82.79      4.23 o 
  -2   1  12        8.38       11.34      1.76 o 
  -1   1  12       31.33       28.56      2.06 o 
   0   1  12      268.58      284.73      5.53 o 
   1   1  12      180.02      179.51      5.09 o 
   2   1  12       20.14       20.77      2.71 o 
   3   1  12        0.03        0.03      1.22 o 
   4   1  12      180.31      181.73      6.81 o 
   5   1  12      121.64      108.27      5.63 o 
   6   1  12        0.82        0.82      1.48 o 
   7   1  12        6.96        9.46      2.47 o 
   8   1  12       46.78       56.27      6.34 o 
 -11   2  12        0.13       -1.88      2.23 o 
 -10   2  12        0.00       -0.50      2.07 o 
  -9   2  12        6.22        2.75      2.69 o 
  -8   2  12       18.42       22.49      4.62 o 
  -7   2  12      128.18      123.78     11.62 o 
  -6   2  12       49.38       46.34      5.61 o 
  -5   2  12      131.26      132.98      7.80 o 
  -4   2  12       40.26       35.96      3.38 o 
  -3   2  12      276.69      269.99      6.81 o 
  -2   2  12       33.05       32.11      2.77 o 
  -1   2  12      240.96      228.90      6.08 o 
   0   2  12        6.25        3.85      1.28 o 
   1   2  12      285.14      272.56      6.36 o 
   2   2  12        1.14        3.23      1.31 o 
   3   2  12       33.11       37.84      3.58 o 
   4   2  12        7.09        3.94      1.76 o 
   5   2  12      139.11      146.35      9.15 o 
   6   2  12       38.72       41.45      4.30 o 
   7   2  12        1.23        3.10      2.31 o 
   8   2  12       86.75       98.57      7.89 o 
 -11   3  12        1.60        1.15      2.78 o 
 -10   3  12        3.79        5.27      3.19 o 
  -9   3  12       11.13       11.16      3.81 o 
  -8   3  12       76.88       67.51      7.23 o 
  -7   3  12        6.25        4.73      2.77 o 
  -6   3  12       10.22        6.51      2.72 o 
  -5   3  12       40.73       42.46      4.05 o 
  -4   3  12       25.05       24.44      3.17 o 
  -3   3  12      162.22      180.11      5.78 o 
  -2   3  12       12.26       13.82      2.02 o 
  -1   3  12        0.70        1.22      1.35 o 
   0   3  12       82.67       92.15      5.10 o 
   1   3  12      867.38      907.35     20.64 o 
   2   3  12      124.42      130.82      4.77 o 
   3   3  12        9.45        7.58      2.06 o 
   4   3  12       67.51       69.18      4.78 o 
   5   3  12       13.58       15.07      2.72 o 
   6   3  12        3.25        2.19      2.08 o 
   7   3  12        4.79        7.88      2.84 o 
   8   3  12        3.62        7.73      3.31 o 
 -11   4  12        0.01       -0.22      3.01 o 
 -10   4  12       21.07       24.69      5.60 o 
  -9   4  12       10.92        7.08      3.78 o 
  -8   4  12       30.62       25.37      5.07 o 
  -7   4  12        4.49        5.73      3.00 o 
  -6   4  12      166.50      190.25      8.05 o 
  -5   4  12       10.92        7.61      2.39 o 
  -4   4  12       20.99       18.11      2.47 o 
  -3   4  12       38.91       40.32      3.33 o 
  -2   4  12       21.32       22.95      2.61 o 
  -1   4  12        1.46        0.84      1.42 o 
   0   4  12        0.23        1.16      1.56 o 
   1   4  12       50.72       48.11      4.45 o 
   2   4  12      245.48      242.88      6.58 o 
   3   4  12      350.01      348.19      8.11 o 
   4   4  12      265.64      294.35     11.29 o 
   5   4  12        3.54        0.38      1.84 o 
   6   4  12        0.49        1.36      1.95 o 
   7   4  12       50.45       61.04      6.47 o 
   8   4  12        0.54        2.62      3.14 o 
 -10   5  12       12.05       13.28      5.53 o 
  -9   5  12        6.24        7.71      4.00 o 
  -8   5  12       63.12       59.04      7.33 o 
  -7   5  12       16.89       13.01      3.15 o 
  -6   5  12        0.42       -0.54      1.90 o 
  -5   5  12       81.35       81.84      7.86 o 
  -4   5  12       65.10       72.73      4.99 o 
  -3   5  12       66.26       70.60      4.13 o 
  -2   5  12      217.59      233.04      8.37 o 
  -1   5  12       16.60       17.63      3.07 o 
   0   5  12      165.53      187.38      7.78 o 
   1   5  12      208.96      205.60      8.26 o 
   2   5  12      454.35      485.52     12.80 o 
   3   5  12        7.34        6.29      1.89 o 
   4   5  12       33.63       31.33      3.64 o 
   5   5  12       15.54       11.65      3.09 o 
   6   5  12       40.87       41.28      5.40 o 
   7   5  12        3.11        3.71      2.47 o 
 -10   6  12        0.85       -2.42      2.96 o 
  -9   6  12        0.00        1.57      3.06 o 
  -8   6  12       41.89       48.45      7.04 o 
  -7   6  12       66.83       70.27      6.11 o 
  -6   6  12        2.44        6.96      2.56 o 
  -5   6  12        1.47        0.59      1.84 o 
  -4   6  12       64.11       65.28      5.19 o 
  -3   6  12       31.85       29.84      5.11 o 
  -2   6  12       14.62       14.28      2.91 o 
  -1   6  12        0.85        1.61      1.79 o 
   0   6  12       50.18       57.52      5.11 o 
   1   6  12       17.36       16.71      4.68 o 
   2   6  12       44.82       49.40      5.07 o 
   3   6  12        1.04        1.08      1.88 o 
   4   6  12        3.00        1.70      1.77 o 
   5   6  12      129.61      159.29      8.73 o 
   6   6  12        3.49        4.24      2.62 o 
  -9   7  12        4.59        4.18      4.25 o 
  -8   7  12       23.44       33.41      5.13 o 
  -7   7  12       25.00       25.55      4.29 o 
  -6   7  12       13.08       14.92      3.32 o 
  -5   7  12        1.79        1.26      2.05 o 
  -4   7  12       26.08       32.61      4.38 o 
  -3   7  12        0.09       -0.56      2.23 o 
  -2   7  12        0.24       -1.24      1.80 o 
  -1   7  12       98.47      101.04      6.28 o 
   0   7  12       20.46       17.19      3.30 o 
   1   7  12       11.69       14.39      3.18 o 
   2   7  12       43.19       41.11      4.98 o 
   3   7  12       10.88       12.40      3.34 o 
   4   7  12        4.79        6.41      2.67 o 
   5   7  12        2.19        2.43      1.98 o 
   6   7  12        6.97        6.71      3.09 o 
  -8   8  12       26.95       25.40      4.76 o 
  -7   8  12        5.57        4.69      2.97 o 
  -6   8  12       13.30       11.44      3.52 o 
  -5   8  12        2.66        2.92      2.35 o 
  -4   8  12        0.68       -2.14      2.14 o 
  -3   8  12        2.16        6.69      3.55 o 
  -2   8  12      136.33      139.17      9.68 o 
  -1   8  12        3.15        1.97      2.73 o 
   0   8  12        9.56        9.09      2.84 o 
   1   8  12      209.19      213.10      9.58 o 
   2   8  12       15.21       18.23      3.78 o 
   3   8  12       86.04       95.98      7.20 o 
   4   8  12        4.22        4.12      2.55 o 
   5   8  12        0.45        2.61      2.32 o 
  -7   9  12        3.14        4.00      3.10 o 
  -6   9  12       27.48       24.77      4.69 o 
  -5   9  12       28.55       30.59      6.32 o 
  -4   9  12       21.38       22.20      5.28 o 
  -3   9  12        8.04       10.31      4.15 o 
  -2   9  12       11.55       16.89      4.70 o 
  -1   9  12       39.27       40.64      6.56 o 
   0   9  12       37.83       37.83      6.50 o 
   1   9  12        1.01        1.16      2.75 o 
   2   9  12        1.63        0.95      2.29 o 
   3   9  12       18.48       21.13      4.25 o 
  -5  10  12        0.87        2.56      3.68 o 
  -4  10  12       14.15       15.63      5.03 o 
  -3  10  12        0.29        2.09      3.47 o 
  -2  10  12        0.02       -2.54      2.83 o 
  -1  10  12        3.15        1.66      3.96 o 
   0  10  12       11.64       17.51      4.98 o 
   1  10  12        4.84        4.58      3.33 o 
 -11   0  13        0.00        4.46      5.01 o 
  -9   0  13       55.63       67.03     10.81 o 
  -7   0  13       57.14       51.73      8.82 o 
  -5   0  13      183.47      200.99     13.58 o 
  -3   0  13      185.39      188.85     11.98 o 
  -1   0  13      353.53      356.69      8.90 o 
   1   0  13      157.82      139.14      7.67 o 
   3   0  13      251.57      241.79     12.76 o 
   5   0  13        0.26        1.47      2.24 o 
   7   0  13        8.70       11.82      4.67 o 
 -11   1  13        0.10       -0.70      3.13 o 
 -10   1  13        2.00        0.65      2.84 o 
  -9   1  13       31.95       34.97      7.06 o 
  -8   1  13        0.20        0.26      1.99 o 
  -7   1  13       14.51       18.35      4.13 o 
  -6   1  13       41.08       32.36      4.89 o 
  -5   1  13        5.19        4.01      2.39 o 
  -4   1  13       11.64       12.83      3.04 o 
  -3   1  13       42.11       32.54      4.22 o 
  -2   1  13       49.63       54.55      3.34 o 
  -1   1  13      504.04      547.77      8.74 o 
   0   1  13      146.60      128.61      4.99 o 
   1   1  13        7.13        5.44      1.71 o 
   2   1  13      104.24       98.42      4.84 o 
   3   1  13        8.69        6.41      1.98 o 
   4   1  13        8.88        3.28      1.78 o 
   5   1  13       63.43       56.89      4.73 o 
   6   1  13       19.29       18.71      3.12 o 
   7   1  13       26.53       27.51      3.97 o 
   8   1  13       42.02       64.41      6.82 o 
 -11   2  13       12.02       10.70      4.39 o 
 -10   2  13        2.95        5.87      2.71 o 
  -9   2  13      109.11      122.10      9.29 o 
  -8   2  13       12.52        9.25      3.52 o 
  -7   2  13        7.75        8.30      3.22 o 
  -6   2  13       10.07       11.86      3.24 o 
  -5   2  13        5.97        4.58      2.28 o 
  -4   2  13       34.86       31.62      4.46 o 
  -3   2  13       18.99       16.36      2.26 o 
  -2   2  13       60.18       56.77      3.54 o 
  -1   2  13      110.32      118.21      5.92 o 
   0   2  13       33.71       32.51      3.18 o 
   1   2  13      627.31      654.02     14.79 o 
   2   2  13        6.88        7.91      2.00 o 
   3   2  13       14.68        9.89      2.30 o 
   4   2  13        1.36       -0.23      1.42 o 
   5   2  13        8.75        9.14      2.36 o 
   6   2  13        4.94        5.95      2.20 o 
   7   2  13       32.39       30.84      4.96 o 
   8   2  13       98.15      108.11      8.30 o 
 -11   3  13       15.01       17.06      5.02 o 
 -10   3  13        1.37        1.18      3.19 o 
  -9   3  13        4.33        0.63      2.74 o 
  -8   3  13       25.38       25.99      7.05 o 
  -7   3  13      102.36       99.53      7.87 o 
  -6   3  13       34.10       25.60      4.65 o 
  -5   3  13      106.29      106.84      7.39 o 
  -4   3  13        0.50       -0.14      1.38 o 
  -3   3  13       78.35       73.49      3.96 o 
  -2   3  13      503.16      547.64     10.14 o 
  -1   3  13       46.25       47.09      4.21 o 
   0   3  13        0.01        0.40      1.53 o 
   1   3  13        6.20        5.37      1.84 o 
   2   3  13        1.53        0.90      1.29 o 
   3   3  13       27.39       23.72      3.21 o 
   4   3  13       34.63       29.60      3.62 o 
   5   3  13       74.76       65.88      5.09 o 
   6   3  13       48.62       47.84      5.58 o 
   7   3  13        8.73        8.93      3.17 o 
 -10   4  13        7.02       10.12      4.23 o 
  -9   4  13        0.29       -0.28      2.43 o 
  -8   4  13       24.54       22.26      4.91 o 
  -7   4  13        7.33        4.18      2.64 o 
  -6   4  13        0.10       -0.63      2.06 o 
  -5   4  13       17.70       17.19      3.16 o 
  -4   4  13        0.18        0.19      1.26 o 
  -3   4  13        6.47        7.16      1.79 o 
  -2   4  13       22.05       21.75      3.21 o 
  -1   4  13       39.27       39.49      4.11 o 
   0   4  13      115.29      108.07      5.98 o 
   1   4  13      316.71      332.59     10.35 o 
   2   4  13      410.93      449.57     10.51 o 
   3   4  13       75.88       80.18      4.94 o 
   4   4  13       55.00       57.47      4.68 o 
   5   4  13       70.42       68.74      6.16 o 
   6   4  13        0.55        1.31      2.21 o 
   7   4  13        2.92        2.41      2.70 o 
 -10   5  13        8.53       10.27      4.24 o 
  -9   5  13       11.57        7.09      3.58 o 
  -8   5  13       38.40       36.56      6.31 o 
  -7   5  13      124.67      114.00      8.80 o 
  -6   5  13        9.65        9.96      2.97 o 
  -5   5  13      100.73       94.67      6.01 o 
  -4   5  13        9.21        7.85      2.01 o 
  -3   5  13      118.61      123.80      7.74 o 
  -2   5  13       62.56       62.13      5.02 o 
  -1   5  13       25.20       21.71      3.48 o 
   0   5  13      170.73      189.42      8.10 o 
   1   5  13       38.91       37.49      4.40 o 
   2   5  13       34.17       40.62      4.66 o 
   3   5  13        0.76       -0.99      1.61 o 
   4   5  13       10.66        8.54      2.76 o 
   5   5  13       19.44       29.86      4.62 o 
   6   5  13        5.12        1.90      2.64 o 
  -9   6  13        0.39       -2.48      2.85 o 
  -8   6  13       12.22       10.53      4.31 o 
  -7   6  13       83.94       71.61      6.30 o 
  -6   6  13       30.61       33.62      4.59 o 
  -5   6  13        7.70        9.88      2.81 o 
  -4   6  13        5.09        5.58      2.26 o 
  -3   6  13      227.87      233.27     11.43 o 
  -2   6  13        5.46        3.83      2.07 o 
  -1   6  13      155.83      153.60      7.42 o 
   0   6  13       93.29       94.22      6.11 o 
   1   6  13        0.03        0.59      1.90 o 
   2   6  13      439.76      494.48     13.88 o 
   3   6  13        0.35        1.64      1.96 o 
   4   6  13        0.41        2.08      2.61 o 
   5   6  13        6.94        3.74      2.78 o 
   6   6  13      105.40      128.18      8.53 o 
  -8   7  13        0.15       -1.11      2.85 o 
  -7   7  13       25.89       32.11      4.87 o 
  -6   7  13        4.07        6.48      2.59 o 
  -5   7  13        2.87        3.33      2.27 o 
  -4   7  13       13.52       17.14      4.44 o 
  -3   7  13        9.25        9.20      3.43 o 
  -2   7  13       74.97       71.58      7.39 o 
  -1   7  13        6.70        5.13      2.37 o 
   0   7  13       41.77       39.96      4.79 o 
   1   7  13       11.39       14.53      3.46 o 
   2   7  13       42.55       42.38      5.25 o 
   3   7  13        3.26        3.54      2.46 o 
   4   7  13       21.81       24.53      4.40 o 
   5   7  13        7.14        6.82      3.80 o 
  -7   8  13        0.06        1.50      2.76 o 
  -6   8  13        2.05        3.61      2.60 o 
  -5   8  13        0.45       -0.02      2.68 o 
  -4   8  13        0.30       -2.19      2.47 o 
  -3   8  13        8.75        4.81      3.07 o 
  -2   8  13       97.02      102.87      8.87 o 
  -1   8  13        0.61        1.44      2.77 o 
   0   8  13        0.14       -1.09      1.81 o 
   1   8  13       19.94       15.38      3.67 o 
   2   8  13        2.72        1.89      2.42 o 
   3   8  13       29.82       33.88      5.13 o 
   4   8  13       34.35       43.56      5.74 o 
  -6   9  13        4.51        7.77      4.38 o 
  -5   9  13        1.15        0.33      3.06 o 
  -4   9  13        0.62       -1.14      2.89 o 
  -3   9  13        3.19        4.94      3.36 o 
  -2   9  13       20.22       12.59      4.45 o 
  -1   9  13        6.97        6.79      3.45 o 
   0   9  13       61.64       58.99      7.82 o 
   1   9  13        1.63        1.77      2.40 o 
   2   9  13       23.65       22.96      4.36 o 
  -3  10  13        0.00       -1.66      2.95 o 
  -2  10  13        2.59        1.54      3.05 o 
  -1  10  13        1.25        2.02      3.03 o 
   0  10  13        0.61        2.92      3.14 o 
 -10   0  14        2.61        2.47      4.59 o 
  -8   0  14        2.32        1.43      3.39 o 
  -6   0  14       54.17       39.26      7.78 o 
  -4   0  14       51.50       47.46      7.39 o 
  -2   0  14       21.79       13.58      3.22 o 
   0   0  14      258.36      235.99      9.86 o 
   2   0  14       51.27       41.16      5.33 o 
   4   0  14      309.24      306.09     13.22 o 
   6   0  14        3.42        2.98      2.80 o 
 -11   1  14       12.88       15.64      4.98 o 
 -10   1  14        0.62       -0.24      2.47 o 
  -9   1  14       33.46       32.70      5.92 o 
  -8   1  14        3.60        3.02      2.39 o 
  -7   1  14       28.07       25.04      4.68 o 
  -6   1  14       55.71       61.55      6.47 o 
  -5   1  14        4.74        5.22      3.19 o 
  -4   1  14       42.08       36.53      4.82 o 
  -3   1  14       39.82       40.14      4.76 o 
  -2   1  14        1.37       -0.13      1.34 o 
  -1   1  14       11.99       10.19      2.04 o 
   0   1  14       77.74       75.67      4.28 o 
   1   1  14       23.42       19.94      2.78 o 
   2   1  14       85.39       87.39      4.76 o 
   3   1  14       29.36       26.54      3.37 o 
   4   1  14       11.39       14.03      2.74 o 
   5   1  14      159.36      172.16      7.40 o 
   6   1  14       38.32       40.51      4.66 o 
   7   1  14        2.35        3.68      2.42 o 
 -10   2  14        0.17        1.16      2.81 o 
  -9   2  14        9.16       12.74      4.02 o 
  -8   2  14        7.13        3.66      2.79 o 
  -7   2  14        1.55        2.84      2.22 o 
  -6   2  14       11.93       14.80      3.86 o 
  -5   2  14       21.13       18.71      3.95 o 
  -4   2  14       39.23       34.88      4.84 o 
  -3   2  14        0.16       -0.65      1.26 o 
  -2   2  14      305.46      300.90      7.68 o 
  -1   2  14      350.27      377.18     13.36 o 
   0   2  14        2.10        1.20      1.39 o 
   1   2  14       90.62       94.78      5.82 o 
   2   2  14       77.34       78.59      4.74 o 
   3   2  14       67.14       70.15      4.89 o 
   4   2  14       43.41       35.66      3.97 o 
   5   2  14       20.55       18.09      3.07 o 
   6   2  14       41.03       42.83      4.75 o 
   7   2  14        0.64        2.29      2.62 o 
 -10   3  14       32.05       29.60      6.19 o 
  -9   3  14       20.70       18.72      4.99 o 
  -8   3  14       70.82       79.73      8.17 o 
  -7   3  14       23.29       21.86      4.75 o 
  -6   3  14        0.06       -0.57      2.11 o 
  -5   3  14       25.57       28.87      4.70 o 
  -4   3  14        1.47        2.05      2.39 o 
  -3   3  14        3.32        2.46      1.40 o 
  -2   3  14       41.57       35.99      3.93 o 
  -1   3  14       76.54       82.83      5.21 o 
   0   3  14        2.98        5.33      2.16 o 
   1   3  14        0.29        0.75      1.54 o 
   2   3  14      206.74      210.29      8.75 o 
   3   3  14        0.68        1.64      1.60 o 
   4   3  14        4.01        2.35      1.81 o 
   5   3  14       13.75       16.65      3.05 o 
   6   3  14       58.17       65.57      6.59 o 
   7   3  14       44.86       54.27      6.53 o 
 -10   4  14        0.15       -0.20      2.90 o 
  -9   4  14       14.44        9.91      4.02 o 
  -8   4  14        1.79        2.69      3.10 o 
  -7   4  14        0.89       -0.50      2.19 o 
  -6   4  14       11.88       10.03      3.43 o 
  -5   4  14        0.96        0.75      2.16 o 
  -4   4  14       19.51       18.08      2.68 o 
  -3   4  14       16.30       15.03      2.83 o 
  -2   4  14       51.15       59.30      4.91 o 
  -1   4  14      115.86      108.94      6.16 o 
   0   4  14        5.39        4.61      2.09 o 
   1   4  14      187.66      184.46      8.11 o 
   2   4  14       63.71       69.16      4.81 o 
   3   4  14       67.93       66.52      5.81 o 
   4   4  14        1.34        0.71      1.70 o 
   5   4  14        0.27       -1.37      1.91 o 
   6   4  14        6.86        8.87      3.26 o 
  -9   5  14        1.94       -0.58      3.06 o 
  -8   5  14       12.73        6.56      3.75 o 
  -7   5  14        0.48        3.28      2.83 o 
  -6   5  14       44.70       37.29      5.88 o 
  -5   5  14       12.02       11.77      3.01 o 
  -4   5  14        0.73        2.10      2.53 o 
  -3   5  14       66.20       67.02      5.32 o 
  -2   5  14       42.08       39.68      4.46 o 
  -1   5  14       16.46       12.60      2.89 o 
   0   5  14       27.59       23.96      3.80 o 
   1   5  14        0.51        1.67      1.96 o 
   2   5  14       46.13       50.60      5.18 o 
   3   5  14      143.50      150.67     10.10 o 
   4   5  14        6.30        7.06      3.76 o 
   5   5  14        9.01        8.47      3.56 o 
   6   5  14       54.24       66.77      6.90 o 
  -9   6  14        0.11        0.62      3.10 o 
  -8   6  14        0.61       -1.00      2.80 o 
  -7   6  14        0.05        0.42      2.95 o 
  -6   6  14       17.35       13.71      3.47 o 
  -5   6  14       37.19       30.26      4.47 o 
  -4   6  14       27.03       30.26      5.34 o 
  -3   6  14        0.80        1.40      2.34 o 
  -2   6  14        1.06        0.41      1.79 o 
  -1   6  14       14.54       12.57      3.03 o 
   0   6  14      166.41      164.18      8.08 o 
   1   6  14       10.40       19.63      3.73 o 
   2   6  14        6.87        3.32      2.34 o 
   3   6  14       12.77        8.06      2.80 o 
   4   6  14        3.06        3.60      3.32 o 
   5   6  14        8.53       15.38      4.43 o 
  -8   7  14       42.51       36.45      6.74 o 
  -7   7  14        0.09        1.35      3.06 o 
  -6   7  14        3.67        2.84      2.49 o 
  -5   7  14        1.26        0.38      2.63 o 
  -4   7  14        1.81        2.15      2.55 o 
  -3   7  14       48.08       46.24      6.45 o 
  -2   7  14       15.41       13.82      4.04 o 
  -1   7  14        7.21        5.26      2.53 o 
   0   7  14       35.71       36.19      4.83 o 
   1   7  14       50.35       56.29      5.86 o 
   2   7  14      113.50      125.89      7.79 o 
   3   7  14       21.87       21.07      5.11 o 
   4   7  14        1.31        4.87      3.10 o 
  -7   8  14        4.13        3.38      2.78 o 
  -6   8  14        4.94        3.50      3.51 o 
  -5   8  14        0.08        0.78      2.92 o 
  -4   8  14        1.99        2.26      2.88 o 
  -3   8  14       27.47       23.79      5.32 o 
  -2   8  14       47.34       54.73      7.37 o 
  -1   8  14       10.53        6.61      3.40 o 
   0   8  14      124.73      147.94      8.37 o 
   1   8  14       16.87       13.09      3.47 o 
   2   8  14       33.89       44.00      5.74 o 
   3   8  14       59.72       70.36      6.83 o 
  -5   9  14       11.15       13.61      5.00 o 
  -4   9  14       12.61       16.71      4.92 o 
  -3   9  14        8.07        6.74      3.73 o 
  -2   9  14        2.14        4.84      3.39 o 
  -1   9  14        0.34       -0.59      2.93 o 
   0   9  14        6.30        5.39      3.62 o 
   1   9  14        0.00        0.94      2.57 o 
  -9   0  15        6.67        4.62      4.13 o 
  -7   0  15       38.16       34.48      7.94 o 
  -5   0  15       19.78       17.94      5.53 o 
  -3   0  15      589.17      652.20     23.54 o 
  -1   0  15      130.54      131.33     12.05 o 
   1   0  15       35.07       21.51      4.13 o 
   3   0  15       28.12       29.78      7.72 o 
   5   0  15        6.12       -1.87      2.51 o 
 -10   1  15        2.92        3.63      3.00 o 
  -9   1  15       22.63       28.70      5.70 o 
  -8   1  15        8.45        7.74      3.42 o 
  -7   1  15        0.73       -1.75      1.97 o 
  -6   1  15       36.92       36.15      5.46 o 
  -5   1  15        4.03        4.98      2.58 o 
  -4   1  15        1.64        1.60      1.98 o 
  -3   1  15       86.01       74.13      5.93 o 
  -2   1  15      224.52      249.41      8.51 o 
  -1   1  15       14.53       15.88      2.98 o 
   0   1  15       31.16       30.71      3.95 o 
   1   1  15       46.83       43.51      4.64 o 
   2   1  15        9.64        8.54      2.25 o 
   3   1  15        9.11        9.99      2.30 o 
   4   1  15       12.22       17.46      3.08 o 
   5   1  15       11.89       12.92      2.90 o 
   6   1  15        0.91        3.07      2.22 o 
 -10   2  15       27.45       30.16      6.11 o 
  -9   2  15       25.16       25.52      5.25 o 
  -8   2  15        4.17        4.97      3.02 o 
  -7   2  15       16.98       21.76      4.71 o 
  -6   2  15        2.23        0.09      2.01 o 
  -5   2  15        8.13        6.60      2.73 o 
  -4   2  15        6.99        8.32      2.71 o 
  -3   2  15       69.70       73.26      5.01 o 
  -2   2  15       37.76       34.44      5.01 o 
  -1   2  15      154.36      166.03      7.17 o 
   0   2  15        0.03       -0.32      1.42 o 
   1   2  15        3.17        4.88      2.36 o 
   2   2  15      107.56      115.53      6.76 o 
   3   2  15       11.95       12.77      2.58 o 
   4   2  15        1.41        2.23      1.89 o 
   5   2  15        0.49        2.24      1.90 o 
   6   2  15        3.77        3.34      2.39 o 
 -10   3  15        0.23       -0.28      2.61 o 
  -9   3  15        7.73        5.92      2.81 o 
  -8   3  15       16.55       22.27      4.99 o 
  -7   3  15       27.01       25.70      5.52 o 
  -6   3  15       67.00       65.02      6.97 o 
  -5   3  15        1.36        0.92      2.01 o 
  -4   3  15        5.34        6.90      2.67 o 
  -3   3  15        2.37        1.82      1.94 o 
  -2   3  15       39.83       40.96      4.31 o 
  -1   3  15      146.31      147.34      7.03 o 
   0   3  15       87.00       86.49      5.59 o 
   1   3  15      339.20      340.47     14.35 o 
   2   3  15      128.34      138.91      7.55 o 
   3   3  15        0.72       -0.94      1.81 o 
   4   3  15        6.50        9.39      2.55 o 
   5   3  15       26.83       26.99      3.88 o 
   6   3  15       10.13       15.34      3.95 o 
  -9   4  15       19.39       15.03      4.88 o 
  -8   4  15       21.33       22.89      5.41 o 
  -7   4  15       10.65        6.54      3.44 o 
  -6   4  15        7.80        9.91      3.54 o 
  -5   4  15        0.36        1.28      2.21 o 
  -4   4  15       12.92       12.82      2.70 o 
  -3   4  15       43.42       44.37      4.57 o 
  -2   4  15       18.42       17.49      3.22 o 
  -1   4  15       24.62       21.10      3.52 o 
   0   4  15       20.74       19.84      3.52 o 
   1   4  15       17.53       14.08      3.15 o 
   2   4  15       18.92       18.21      4.33 o 
   3   4  15        0.31        0.11      1.97 o 
   4   4  15       26.03       20.37      4.86 o 
   5   4  15       32.74       33.82      6.47 o 
   6   4  15        6.84       11.44      3.56 o 
  -9   5  15        0.31       -1.54      2.89 o 
  -8   5  15        3.78        2.78      3.36 o 
  -7   5  15      136.59      149.68     12.03 o 
  -6   5  15        3.93        1.26      2.35 o 
  -5   5  15       38.90       42.31      6.02 o 
  -4   5  15        0.43        2.60      2.51 o 
  -3   5  15       51.30       35.84      4.42 o 
  -2   5  15        7.07        5.04      2.19 o 
  -1   5  15       28.60       31.46      4.32 o 
   0   5  15       78.40       68.72      5.79 o 
   1   5  15       12.45       13.94      3.25 o 
   2   5  15        2.68        0.97      3.83 o 
   3   5  15       13.78       15.61      4.45 o 
   4   5  15       14.41       12.35      4.15 o 
   5   5  15       15.69       22.54      5.53 o 
  -8   6  15       31.91       25.25      5.85 o 
  -7   6  15        3.48        0.91      2.86 o 
  -6   6  15        4.92        5.60      3.39 o 
  -5   6  15        0.11        2.67      3.68 o 
  -4   6  15        0.93        2.26      2.84 o 
  -3   6  15        1.33        1.05      2.36 o 
  -2   6  15        8.60        9.92      2.78 o 
  -1   6  15       10.81       10.47      2.99 o 
   0   6  15        1.46        2.24      2.10 o 
   1   6  15        3.28        5.69      2.59 o 
   2   6  15       20.35       19.72      3.88 o 
   3   6  15        1.18       -0.77      2.39 o 
   4   6  15        5.18        2.51      3.49 o 
  -7   7  15        0.86        0.40      4.35 o 
  -6   7  15        2.00       -0.59      3.94 o 
  -5   7  15        6.98        2.77      3.15 o 
  -4   7  15        0.05        0.89      2.59 o 
  -3   7  15        2.60        2.71      2.97 o 
  -2   7  15        0.08       -1.37      2.32 o 
  -1   7  15        2.21        2.42      2.29 o 
   0   7  15       34.70       34.69      5.04 o 
   1   7  15        9.41        8.56      3.11 o 
   2   7  15        6.90       10.38      3.29 o 
   3   7  15        7.96        5.63      2.69 o 
  -6   8  15        9.94       17.04      5.11 o 
  -5   8  15        6.11       10.13      4.09 o 
  -4   8  15        5.20        6.11      4.62 o 
  -3   8  15        0.92        4.26      3.20 o 
  -2   8  15       26.13       25.20      5.46 o 
  -1   8  15        0.46        0.87      2.61 o 
   0   8  15        0.43       -1.41      2.03 o 
   1   8  15        1.53        3.92      2.70 o 
   2   8  15       21.91       23.42      4.20 o 
  -3   9  15        4.48       13.64      6.51 o 
  -2   9  15        4.82        3.10      3.35 o 
  -1   9  15        0.29        0.70      2.96 o 
 -10   0  16       16.15       16.08      7.06 o 
  -8   0  16        2.51        1.89      3.84 o 
  -6   0  16       17.45       12.76      5.34 o 
  -4   0  16       44.62       41.70      7.59 o 
  -2   0  16       81.65       84.64      6.69 o 
   0   0  16       86.59       82.33     10.97 o 
   2   0  16       14.48       12.60      3.84 o 
   4   0  16       38.44       40.48      6.41 o 
   6   0  16       22.98       23.11      5.63 o 
 -10   1  16        0.42        1.77      3.30 o 
  -9   1  16        1.15       -1.80      2.18 o 
  -8   1  16        8.74        7.99      3.50 o 
  -7   1  16        9.77        9.54      3.60 o 
  -6   1  16        1.49       -0.33      2.19 o 
  -5   1  16      126.38      117.12      8.14 o 
  -4   1  16       16.65       18.34      5.39 o 
  -3   1  16       26.95       26.40      4.44 o 
  -2   1  16       19.96       21.05      4.30 o 
  -1   1  16      379.24      420.28     24.77 o 
   0   1  16      222.77      223.37     11.49 o 
   1   1  16       11.70        8.98      2.77 o 
   2   1  16       84.19       84.33      6.12 o 
   3   1  16       68.54       54.85      4.79 o 
   4   1  16        0.03       -0.45      1.78 o 
   5   1  16        4.64        8.46      2.73 o 
   6   1  16       23.54       29.58      4.38 o 
 -10   2  16        0.02        1.89      4.53 o 
  -9   2  16       13.12       14.81      4.37 o 
  -8   2  16        3.01        2.15      2.85 o 
  -7   2  16       64.49       56.15      7.01 o 
  -6   2  16        1.75        0.38      2.26 o 
  -5   2  16        4.48        6.80      2.86 o 
  -4   2  16        0.82        4.16      2.34 o 
  -3   2  16       14.15       18.17      3.94 o 
  -2   2  16       13.94       14.26      3.78 o 
  -1   2  16      126.64      149.53     11.44 o 
   0   2  16       13.85       17.52      3.42 o 
   1   2  16       31.28       27.56      4.17 o 
   2   2  16        0.14       -0.88      1.73 o 
   3   2  16       14.63       13.05      3.23 o 
   4   2  16        9.89        8.68      2.62 o 
   5   2  16        9.07       12.31      3.11 o 
  -9   3  16        0.08        0.73      2.60 o 
  -8   3  16        1.63        3.45      2.85 o 
  -7   3  16       16.84       17.18      4.43 o 
  -6   3  16        9.38       14.44      3.97 o 
  -5   3  16       74.78       80.37      7.26 o 
  -4   3  16       31.58       32.86      5.94 o 
  -3   3  16       21.72       19.34      4.17 o 
  -2   3  16       27.38       32.99      5.28 o 
  -1   3  16       30.89       28.66      4.03 o 
   0   3  16       13.70       10.41      2.81 o 
   1   3  16       47.57       54.61      5.43 o 
   2   3  16       61.02       66.79      8.12 o 
   3   3  16       26.36       35.02      4.93 o 
   4   3  16        4.00        2.48      2.44 o 
   5   3  16        3.53        2.50      3.34 o 
  -9   4  16        5.24        6.50      3.55 o 
  -8   4  16       21.35       22.93      5.21 o 
  -7   4  16        2.03        2.64      2.25 o 
  -6   4  16       18.54       26.31      5.35 o 
  -5   4  16        2.48        0.20      2.07 o 
  -4   4  16       11.08       12.44      3.52 o 
  -3   4  16       19.57       18.92      4.26 o 
  -2   4  16       25.54       32.62      4.34 o 
  -1   4  16       14.86       16.20      3.33 o 
   0   4  16      155.59      173.06      8.24 o 
   1   4  16       63.03       65.40      7.41 o 
   2   4  16        3.42        4.07      2.86 o 
   3   4  16        5.41       10.17      3.09 o 
   4   4  16        1.05        0.35      2.74 o 
   5   4  16       22.09       21.80      5.71 o 
  -8   5  16        0.90        1.10      3.48 o 
  -7   5  16        1.75        1.14      2.98 o 
  -6   5  16       45.47       41.47      6.41 o 
  -5   5  16       27.22       28.84      8.24 o 
  -4   5  16       63.28       58.70     10.35 o 
  -3   5  16       11.52        7.28      2.63 o 
  -2   5  16       21.61       23.96      3.85 o 
  -1   5  16        0.55        2.26      2.10 o 
   0   5  16       26.45       26.38      4.27 o 
   1   5  16       27.02       31.13      4.58 o 
   2   5  16       36.08       33.40      6.12 o 
   3   5  16        0.20        0.90      2.54 o 
   4   5  16        8.13        5.37      3.74 o 
  -7   6  16        9.69        9.85      3.98 o 
  -6   6  16       16.68       14.52      5.92 o 
  -5   6  16        3.96        9.31      5.31 o 
  -4   6  16        1.66        4.65      3.41 o 
  -3   6  16        1.91        2.43      2.79 o 
  -2   6  16        1.35        3.41      2.40 o 
  -1   6  16       38.87       48.06      5.51 o 
   0   6  16        0.51       -0.61      2.08 o 
   1   6  16        2.60        1.81      2.33 o 
   2   6  16       14.76       11.02      4.12 o 
   3   6  16       26.68       38.51      6.93 o 
  -6   7  16        2.78       -1.53      3.48 o 
  -5   7  16        2.61        1.95      3.97 o 
  -4   7  16        7.85       11.38      3.98 o 
  -3   7  16       28.00       23.32      5.10 o 
  -2   7  16        0.71        3.39      2.80 o 
  -1   7  16        1.52        2.07      2.46 o 
   0   7  16       53.65       65.58      6.52 o 
   1   7  16        6.35        7.11      3.03 o 
   2   7  16        0.06        1.02      2.42 o 
  -4   8  16        0.76       -1.16      3.04 o 
  -3   8  16        4.69        7.61      3.81 o 
  -2   8  16        5.24        7.18      3.60 o 
  -1   8  16       52.51       65.38      8.28 o 
   0   8  16        6.35        5.39      3.45 o 
  -9   0  17       41.41       35.52      9.34 o 
  -7   0  17        0.00        1.79      3.71 o 
  -5   0  17        2.37       -0.62      3.32 o 
  -3   0  17       64.26       93.11      9.93 o 
  -1   0  17       32.33       23.60      6.87 o 
   1   0  17      248.56      241.69     17.91 o 
   3   0  17       32.84       36.96      6.32 o 
   5   0  17       26.60       26.70      6.02 o 
  -9   1  17        0.28        0.08      2.73 o 
  -8   1  17       10.49        7.25      3.36 o 
  -7   1  17       23.57       22.47      4.89 o 
  -6   1  17        8.39       10.74      3.63 o 
  -5   1  17        0.56        0.66      2.67 o 
  -4   1  17       32.38       35.97      5.26 o 
  -3   1  17        0.44        0.46      2.57 o 
  -2   1  17        0.03       -0.78      3.22 o 
  -1   1  17        4.12        5.18      2.85 o 
   0   1  17        2.48        4.50      2.90 o 
   1   1  17       31.37       31.21      5.85 o 
   2   1  17        0.01        0.65      2.04 o 
   3   1  17       40.00       40.24      5.17 o 
   4   1  17        4.44        8.00      2.77 o 
   5   1  17        2.34        4.30      2.49 o 
  -9   2  17        4.34        0.61      2.52 o 
  -8   2  17        0.19        1.50      2.67 o 
  -7   2  17        3.04       -0.05      2.55 o 
  -6   2  17        1.86        0.75      2.26 o 
  -5   2  17        6.55        5.92      2.96 o 
  -4   2  17        0.25        1.20      3.29 o 
  -3   2  17       49.99       43.22      5.96 o 
  -2   2  17       33.91       34.86      5.46 o 
  -1   2  17       55.75       55.54      9.86 o 
   0   2  17        8.89       11.08      3.79 o 
   1   2  17       81.50       79.08      6.46 o 
   2   2  17        0.26        0.39      1.90 o 
   3   2  17       25.88       26.26      4.39 o 
   4   2  17        3.24        3.49      2.78 o 
   5   2  17       18.81       19.65      4.25 o 
  -9   3  17       16.24       15.72      6.48 o 
  -8   3  17        1.24        2.02      2.57 o 
  -7   3  17       29.51       32.95     12.81 o 
  -6   3  17        2.66        0.75      4.57 o 
  -5   3  17        2.47        4.91      2.72 o 
  -4   3  17       65.35       55.21      9.64 o 
  -3   3  17       18.99       19.11      5.49 o 
  -2   3  17       30.60       35.56      5.60 o 
  -1   3  17        3.39        2.91      2.78 o 
   0   3  17       20.69       18.74      4.58 o 
   1   3  17        2.03        0.13      2.27 o 
   2   3  17       44.02       44.80      5.48 o 
   3   3  17       10.35        7.91      3.15 o 
   4   3  17       47.51       46.79      5.93 o 
  -8   4  17       24.21       19.26      4.59 o 
  -7   4  17       14.80       11.52      4.01 o 
  -6   4  17       23.09       23.80      4.99 o 
  -5   4  17       12.83       16.83      6.41 o 
  -4   4  17       17.10       17.86      4.38 o 
  -3   4  17        9.60       11.57      3.95 o 
  -2   4  17       36.22       31.50      5.54 o 
  -1   4  17        4.00        3.88      2.34 o 
   0   4  17       63.81       67.74      7.49 o 
   1   4  17       13.06       16.35      4.34 o 
   2   4  17        9.00       10.44      3.98 o 
   3   4  17        1.67        3.10      2.46 o 
   4   4  17        0.60       -1.56      2.75 o 
  -7   5  17       15.05       17.51      4.72 o 
  -6   5  17        0.10        2.15      4.20 o 
  -5   5  17        3.62        3.68      4.56 o 
  -4   5  17        0.04       -2.54      3.29 o 
  -3   5  17        0.02       -0.41      2.32 o 
  -2   5  17        3.09        2.77      2.22 o 
  -1   5  17       38.34       34.49      4.81 o 
   0   5  17        0.03        0.22      2.02 o 
   1   5  17        9.58       12.90      4.27 o 
   2   5  17        0.16        0.60      3.24 o 
   3   5  17       27.61       35.02      6.49 o 
  -6   6  17        2.46       -2.31      4.04 o 
  -5   6  17       36.02       30.67      8.14 o 
  -4   6  17       33.65       32.85      8.50 o 
  -3   6  17       44.85       53.97      8.82 o 
  -2   6  17       15.88       17.61      3.81 o 
  -1   6  17        3.91        2.30      2.43 o 
   0   6  17       74.05       79.35      7.80 o 
   1   6  17        3.98        1.69      3.08 o 
   2   6  17       32.54       36.19      7.80 o 
  -5   7  17        0.34        0.39      4.10 o 
  -4   7  17        0.86        2.67      4.33 o 
  -3   7  17        7.23        6.43      3.67 o 
  -2   7  17       17.17       16.95      5.37 o 
  -1   7  17        6.65        6.08      2.99 o 
   0   7  17       11.25        7.71      2.96 o 
  -8   0  18       16.80       18.00      6.22 o 
  -6   0  18       14.54       19.57      6.51 o 
  -4   0  18        8.02       15.63      5.70 o 
   0   0  18       36.79       31.64      8.53 o 
   2   0  18       20.25       11.98      6.54 o 
   4   0  18       13.81       17.87      7.49 o 
  -8   1  18        0.04        1.06      2.62 o 
  -7   1  18        6.95        5.00      2.99 o 
  -6   1  18        3.30        6.18      3.33 o 
  -5   1  18       22.95       21.13      4.69 o 
  -4   1  18        0.00       -1.11      3.00 o 
  -3   1  18        3.99        4.23      3.52 o 
  -2   1  18        0.61        2.15      3.52 o 
  -1   1  18        1.32        4.56      4.36 o 
   0   1  18        9.96        4.85      3.06 o 
   1   1  18        8.05        5.49      3.38 o 
   2   1  18        2.65        2.67      3.12 o 
   3   1  18       21.40       14.64      3.78 o 
   4   1  18        4.55        8.52      3.27 o 
  -8   2  18        1.00       -0.81      2.35 o 
  -7   2  18       14.63       17.35      4.70 o 
  -6   2  18        2.41        1.05      2.45 o 
  -5   2  18       13.37       17.49      5.81 o 
  -4   2  18       68.00       59.22      9.83 o 
  -3   2  18        0.08       -1.76      2.18 o 
  -2   2  18        7.42        6.02      4.46 o 
  -1   2  18       82.57       80.93     11.78 o 
   0   2  18       68.08       77.02     11.78 o 
   1   2  18       28.94       26.52      5.55 o 
   2   2  18        2.39        2.01      2.60 o 
   3   2  18       12.43       14.59      3.68 o 
  -8   3  18        0.61       -0.43      2.49 o 
  -7   3  18        2.80        1.86      2.82 o 
  -6   3  18        1.06       -0.47      2.33 o 
  -5   3  18       26.45       31.42      8.11 o 
  -4   3  18       19.20       15.69      6.06 o 
  -3   3  18        2.06        2.23      2.77 o 
  -2   3  18        0.32        2.59      2.61 o 
  -1   3  18        4.41        5.40      4.39 o 
   0   3  18        2.60        4.23      4.62 o 
   1   3  18       18.79       22.22      4.95 o 
   2   3  18        0.89       -1.40      2.00 o 
   3   3  18        0.09        0.72      2.55 o 
  -7   4  18        4.07        7.28      3.49 o 
  -6   4  18        0.71        0.85      3.84 o 
  -5   4  18        4.60        1.89      3.97 o 
  -4   4  18        7.67        9.28      5.18 o 
  -3   4  18       11.39       11.40      3.71 o 
  -2   4  18        8.25       10.36      3.84 o 
  -1   4  18       14.26       15.70      4.22 o 
   0   4  18        6.31        5.57      3.43 o 
   1   4  18        1.22        3.03      2.83 o 
   2   4  18        0.83        2.67      3.32 o 
  -6   5  18        3.58        3.81      4.49 o 
  -5   5  18        0.18       -0.33      3.39 o 
  -4   5  18        3.97        2.67      4.36 o 
  -3   5  18       12.25       19.89      5.01 o 
  -2   5  18        0.99       -1.07      2.73 o 
  -1   5  18       24.86       28.73      4.65 o 
   0   5  18       51.60       66.78      7.99 o 
   1   5  18       15.94       17.92      4.96 o 
   2   5  18        1.09        1.71      3.26 o 
  -5   6  18        2.69        3.65      4.49 o 
  -4   6  18        2.65        4.92      4.20 o 
  -3   6  18       14.74       24.03      7.42 o 
  -2   6  18       59.36       73.15      6.72 o 
  -1   6  18        1.96       -0.53      2.29 o 
   0   6  18        0.99        0.44      2.28 o 
  -7   0  19        1.93       -0.59      3.32 o 
  -5   0  19        7.48        9.28      5.40 o 
  -1   0  19      130.73      137.67     14.39 o 
   1   0  19        4.04       12.83      6.09 o 
   3   0  19        0.66       -2.08      3.91 o 
  -7   1  19        2.20        2.25      2.57 o 
  -6   1  19        0.29        3.94      2.94 o 
  -5   1  19        2.23        3.24      2.80 o 
  -4   1  19        8.43        9.31      5.01 o 
  -2   1  19       22.64       26.34      7.94 o 
  -1   1  19       11.44       19.14      6.93 o 
   0   1  19        1.45       -0.27      2.76 o 
   1   1  19        0.10        1.68      3.10 o 
   2   1  19        0.38        0.60      3.03 o 
  -7   2  19        3.14        2.67      2.85 o 
  -6   2  19        0.01        0.30      2.48 o 
  -5   2  19        1.78       -1.24      3.61 o 
  -4   2  19        0.01       -3.16      3.16 o 
  -3   2  19       34.22       35.32      8.11 o 
  -2   2  19       27.75       24.16      7.75 o 
  -1   2  19        1.88        5.21      4.30 o 
   0   2  19        0.21       -0.10      3.87 o 
   1   2  19        3.58        5.35      3.46 o 
   2   2  19        0.09        1.71      3.35 o 
  -7   3  19        5.10       -0.43      2.91 o 
  -6   3  19        0.03       -1.27      3.03 o 
  -5   3  19        1.29       -3.09      3.09 o 
  -4   3  19       14.02       11.69      5.50 o 
  -3   3  19       21.94       36.88      6.17 o 
  -2   3  19       36.05       40.40      9.34 o 
  -1   3  19       62.39       67.19     11.52 o 
   0   3  19        2.02       -1.60      3.22 o 
   1   3  19       22.58       35.29      9.15 o 
   2   3  19        8.99       10.13      3.43 o 
  -6   4  19       16.52       14.26      6.09 o 
  -5   4  19        0.04       -1.04      3.16 o 
  -4   4  19        0.27       -2.18      3.29 o 
  -3   4  19        1.34       -0.10      2.68 o 
  -2   4  19        3.10        2.70      2.83 o 
  -1   4  19        0.62        0.13      3.71 o 
   0   4  19       15.63       14.06      6.32 o 
   1   4  19       12.41       11.65      4.20 o 
  -4   5  19        6.31       11.82      5.47 o 
  -3   5  19       16.59       17.71      6.35 o 
  -2   5  19       13.17       15.53      4.42 o 
  -1   5  19        5.65        8.20      5.11 o 
   0   5  19        0.37        2.12      4.26 o 
  -6   0  20       11.08       14.32      6.12 o 
   0   0  20       59.37       55.83     11.49 o 
  -6   1  20        0.60        1.12      2.61 o 
  -5   1  20       12.48       15.20      5.89 o 
  -2   1  20       28.09       24.22      7.32 o 
  -1   1  20        9.06        4.72      4.07 o 
   0   1  20        0.00        0.94      2.93 o 
   1   1  20        6.58       10.49      4.40 o 
  -6   2  20        0.01       -3.00      3.48 o 
  -5   2  20       19.40       22.43      7.46 o 
  -4   2  20        0.13       -1.76      3.29 o 
  -2   2  20        9.72       12.53      5.47 o 
  -1   2  20       21.28       19.70      7.26 o 
   0   2  20        6.48        3.87      4.43 o 
  -5   3  20       15.60       16.05      6.22 o 
  -4   3  20        0.13        1.60      3.97 o 
  -3   3  20        0.17       -0.39      2.90 o 
  -2   3  20        0.03       -2.70      2.70 o 
  -1   3  20        3.90        6.97      4.69 o 
   0   3  20        6.53        0.00      4.39 o 
  -3   4  20        2.16        4.51      3.07 o 
  -2   4  20        0.09       -1.79      3.55 o 
                                                 
